# Supplementary material for: The Influencing Factors of Physical Exercise on the Social and Emotional Abilities of College Students: A Chain‐Mediated Effect Based on Emotion Regulation and Self‐Efficacy
Source: Depress Anxiety. 2026 Apr 1;2026:8879310. doi: 10.1155/da/8879310 (PMC13042338; doi:10.1155/da/8879310)
Supplement: Supplementary file 1 — Supporting Information The supporting information contains the research data of this study, which can be used as a reference for readers. [file DA-2026-8879310-s001.xlsx]

## Sheet: Sheet 1
序号	性别 (A为1，B为2)	年级 （A,大一；B，大二；C,大三；D,大四）	专业类别 （A，社会科学，B，自然科学）	居住地 （A，城市；B，乡镇）	体育锻炼	T1	T2	T3	体育锻炼等级	自我效能感	Z1	Z2	Z3	Z4	Z5	Z6	Z7	Z8	Z9	Z10	社会情感	自我认知1-8	S1	S2	S3	S4	S5	S6	S7	S8	他人认知	S9	S10	S11	S12	S13	S14	S15	集体认知	S16	S17	S18	S19	S20	自我管理	S21	S22	S23	S24
1	2	4	2	1	36	3	4	4	2	40	4	4	4	4	4	4	4	4	4	4	413	37	5	4	5	5	5	4	5	4	32	4	4	5	5	5	5	4	24	5	5	5	5	4	75	5	5	4	5
2	2	1	1	1	4	2	2	2	1	27	3	2	3	3	2	3	2	3	3	3	341	23	4	3	2	4	3	2	3	2	30	4	5	4	4	4	4	5	14	2	3	3	3	3	43	3	3	3	2
3	2	1	2	1	6	2	2	3	1	22	3	3	1	1	3	3	1	3	1	3	398	40	5	5	5	5	5	5	5	5	22	3	3	3	3	4	3	3	16	3	4	3	3	3	59	4	4	4	4
4	1	4	2	1	24	4	3	3	2	28	3	3	1	3	3	4	3	1	4	3	385	27	2	5	4	2	5	3	5	1	25	2	5	5	2	3	3	5	14	1	1	5	2	5	67	5	5	4	3
5	2	1	2	1	0	1	1	1	1	14	1	1	1	2	1	2	2	2	1	1	190	12	1	2	2	2	2	1	1	1	13	2	2	2	2	2	1	2	14	4	4	4	1	1	25	1	2	1	1
6	1	1	2	1	32	4	3	4	2	40	4	4	4	4	4	4	4	4	4	4	440	36	4	4	5	5	5	4	5	4	19	2	3	3	2	3	3	3	21	5	4	4	4	4	74	5	4	4	5
7	2	3	1	1	24	3	3	4	2	37	4	4	3	4	4	3	4	4	3	4	405	27	3	3	3	4	3	4	4	3	35	5	5	5	5	5	5	5	17	3	4	4	3	3	61	3	4	4	3
8	1	4	1	1	60	5	4	4	3	14	1	1	1	3	1	1	1	3	1	1	487	33	3	3	3	5	4	5	5	5	31	5	5	4	4	5	4	4	24	5	5	5	5	4	72	3	4	4	4
9	1	1	2	2	50	5	3	5	3	23	3	3	2	2	2	2	2	2	3	2	469	19	3	2	2	3	2	2	2	3	29	4	4	4	5	4	4	4	13	2	2	3	3	3	74	5	5	4	5
10	1	3	1	2	64	4	5	4	3	35	4	4	4	3	3	4	3	3	4	3	425	39	5	4	5	5	5	5	5	5	30	5	5	5	5	4	3	3	13	2	3	2	3	3	68	3	4	3	5
11	1	4	1	1	4	2	2	2	1	22	2	3	3	3	2	3	1	1	3	1	388	22	3	3	3	2	3	2	3	3	25	4	4	3	2	4	4	4	16	3	3	4	2	4	53	3	3	3	2
12	2	1	2	2	48	4	4	4	3	35	4	4	3	3	3	4	3	4	4	3	391	35	5	4	4	4	4	4	5	5	21	3	3	3	3	3	3	3	18	3	4	4	4	3	51	3	3	3	3
13	1	3	2	1	6	2	2	3	1	19	4	3	2	1	1	2	1	3	1	1	316	26	2	3	1	5	4	4	2	5	15	3	2	1	1	5	2	1	15	5	2	4	1	3	55	3	5	3	1
14	2	1	2	2	36	3	5	3	2	37	3	4	3	4	4	4	3	4	4	4	386	36	5	4	4	5	5	5	4	4	23	4	4	3	3	3	3	3	16	3	3	3	3	4	59	3	3	4	3
15	1	2	2	2	30	3	3	5	2	35	4	4	3	3	3	4	3	3	4	4	377	27	3	3	3	3	4	4	3	4	24	3	4	3	4	4	3	3	23	5	5	4	4	5	51	3	3	3	3
16	1	2	2	1	12	2	3	3	1	32	4	2	3	2	4	2	3	4	4	4	375	27	4	4	2	4	4	4	2	3	19	3	2	2	3	3	3	3	15	3	2	3	4	3	53	4	4	3	3
17	2	2	1	2	60	5	5	3	3	27	3	3	3	2	2	3	2	3	3	3	450	22	3	3	2	2	3	3	3	3	30	4	5	5	5	3	3	5	21	5	5	4	3	4	71	4	5	3	3
18	2	1	2	2	18	3	3	3	1	30	3	3	3	3	3	3	3	3	3	3	430	26	3	3	3	3	4	3	4	3	21	3	3	3	3	3	3	3	18	3	4	4	4	3	60	4	3	3	3
19	2	4	2	1	4	2	2	2	1	28	4	3	2	4	3	2	2	4	2	2	363	29	4	4	4	4	3	3	3	4	29	4	4	4	4	4	4	5	13	2	3	3	2	3	54	3	3	4	4
20	2	4	1	1	24	3	3	4	2	30	3	2	2	3	2	4	3	4	3	4	340	26	4	2	4	4	4	2	3	3	30	4	4	4	5	5	4	4	17	3	2	4	4	4	46	3	3	3	3
21	2	1	2	1	0	1	1	1	1	13	1	2	1	1	2	1	2	1	1	1	200	10	1	1	1	1	1	2	1	2	9	1	1	1	1	1	2	2	6	1	1	1	1	2	27	1	2	1	2
22	2	2	2	1	16	2	3	4	1	36	4	4	4	4	3	3	4	3	4	3	431	37	4	4	5	5	5	5	5	4	19	2	3	3	2	3	3	3	18	4	3	3	3	5	62	3	5	5	4
23	2	4	2	2	0	2	1	4	1	23	3	3	2	2	3	2	2	2	2	2	276	18	3	2	2	3	2	2	2	2	18	2	2	3	3	3	3	2	13	3	3	2	2	3	41	3	2	2	3
24	1	3	2	1	9	3	2	3	1	24	3	3	2	2	2	2	2	2	3	3	348	26	4	4	2	4	3	4	3	2	18	2	4	2	2	2	4	2	23	5	4	4	5	5	51	3	3	3	3
25	2	1	2	2	0	2	1	1	1	22	2	1	2	3	3	3	1	2	2	3	273	17	2	1	2	3	1	2	3	3	30	5	5	5	5	4	5	1	11	2	3	1	3	2	38	3	3	1	2
26	1	2	2	1	1	1	2	1	1	23	2	3	2	3	2	2	3	2	2	2	314	22	3	3	3	3	3	2	3	2	33	5	4	4	5	5	5	5	11	2	2	2	2	3	43	2	3	2	2
27	1	2	2	2	36	3	5	3	2	33	4	3	3	4	3	3	3	3	4	3	417	27	3	3	3	3	3	4	4	4	25	4	4	3	3	4	4	3	15	3	3	3	3	3	77	5	5	4	4
28	1	4	2	1	60	4	4	5	3	40	4	4	4	4	4	4	4	4	4	4	491	35	5	4	5	4	4	4	5	4	32	5	4	4	4	5	5	5	15	3	3	3	3	3	74	4	4	5	5
29	1	4	1	1	30	5	3	3	2	10	1	1	1	1	1	1	1	1	1	1	384	38	4	5	5	5	5	5	5	4	30	4	4	5	4	5	4	4	22	4	4	5	5	4	38	2	3	2	2
30	1	4	2	2	64	4	5	4	3	26	2	3	2	3	3	3	2	3	2	3	507	37	5	4	4	4	5	5	5	5	31	4	5	5	5	4	4	4	23	4	5	5	4	5	72	4	4	4	4
31	2	2	1	1	60	5	4	4	3	37	4	4	4	4	4	3	3	3	4	4	384	34	5	5	5	4	3	3	5	4	17	2	3	2	2	3	3	2	20	3	3	5	4	5	46	2	3	2	3
32	2	1	2	1	48	4	5	3	3	20	2	2	2	2	2	2	2	2	2	2	430	36	5	4	5	4	4	5	4	5	29	4	4	4	4	5	4	4	12	3	2	3	2	2	74	4	4	4	4
33	2	2	1	1	12	2	3	3	1	25	3	3	2	3	2	2	3	2	2	3	468	30	4	3	5	3	4	3	4	4	26	4	3	4	3	3	5	4	22	5	4	5	4	4	78	5	5	4	4
34	2	4	2	2	24	4	3	3	2	34	3	3	4	3	4	4	4	3	3	3	458	20	2	2	3	3	2	2	3	3	30	5	3	3	5	4	5	5	17	4	3	3	3	4	72	5	4	5	4
35	2	2	1	1	12	2	3	3	1	29	4	3	4	4	4	2	2	2	2	2	306	30	4	3	4	4	4	4	4	3	16	2	4	2	2	2	2	2	15	4	2	2	4	3	43	3	2	3	2
36	2	3	2	1	12	2	3	3	1	32	4	3	2	3	4	3	2	4	4	3	333	25	3	4	3	3	4	2	3	3	17	2	3	2	3	2	3	2	22	4	4	5	5	4	47	3	3	3	3
37	2	2	2	2	60	4	4	5	3	25	3	2	3	2	2	2	3	3	3	2	414	36	4	4	5	5	4	5	4	5	18	2	2	3	2	3	3	3	23	4	5	5	5	4	41	3	2	2	2
38	2	4	1	1	27	3	4	3	2	10	1	1	1	1	1	1	1	1	1	1	404	20	3	3	2	2	3	3	2	2	32	4	4	5	5	5	5	4	21	4	4	4	4	5	74	5	5	4	4
39	2	2	2	2	60	5	4	4	3	28	3	3	3	2	3	3	3	3	2	3	469	21	3	2	2	3	3	3	3	2	30	4	5	3	5	5	5	3	23	5	5	5	4	4	70	4	5	4	5
40	2	1	2	1	75	5	4	5	3	13	1	2	1	2	1	1	1	2	1	1	153	11	1	1	1	1	2	2	1	2	10	1	1	1	2	1	2	2	7	1	1	1	2	2	23	2	2	2	1
41	2	3	1	1	12	2	3	3	1	24	4	4	1	1	2	3	1	1	4	3	356	24	5	2	4	3	4	2	3	1	21	1	4	2	2	5	5	2	17	4	2	4	3	4	55	1	4	2	3
42	2	4	1	1	100	5	5	5	3	40	4	4	4	4	4	4	4	4	4	4	462	38	4	5	5	5	5	5	5	4	32	5	4	4	5	5	4	5	22	4	4	4	5	5	44	2	2	3	3
43	2	1	1	2	12	3	3	2	1	28	4	1	2	4	4	2	4	1	3	3	327	21	3	1	3	4	4	3	1	2	20	2	5	5	1	2	3	2	12	1	2	2	5	2	49	1	2	5	2
44	1	2	2	1	24	4	4	2	2	32	3	4	3	3	3	4	3	3	3	3	391	25	3	3	3	3	3	3	4	3	24	3	3	4	3	4	3	4	15	3	3	3	3	3	72	4	5	5	4
45	1	3	2	2	0	2	1	2	1	18	3	1	2	2	1	2	2	2	1	2	252	16	1	3	3	2	2	2	1	2	27	4	4	5	5	4	4	1	8	1	1	3	1	2	36	2	3	1	1
46	1	2	1	2	18	3	3	3	1	37	4	3	4	4	4	4	3	3	4	4	396	28	3	3	3	4	4	3	4	4	24	3	3	3	4	3	4	4	16	3	3	3	3	4	60	4	4	4	3
47	2	4	1	2	18	3	4	2	1	32	4	3	4	4	4	3	3	2	2	3	339	35	4	5	5	4	4	4	4	5	19	2	3	3	3	3	3	2	14	2	4	2	3	3	53	3	2	3	3
48	1	1	2	2	48	4	4	4	3	36	3	4	4	4	4	4	3	3	4	3	427	29	4	4	4	4	3	3	4	3	24	4	4	3	3	4	3	3	18	3	3	4	4	4	59	3	4	4	3
49	2	4	2	1	40	5	3	4	2	35	4	4	3	3	4	4	4	3	3	3	440	32	5	5	4	3	5	3	4	3	26	3	4	3	5	3	5	3	20	3	5	4	5	3	70	5	5	3	5
50	1	4	1	2	60	4	4	5	3	25	3	3	2	3	3	2	2	2	3	2	489	37	5	5	4	5	4	5	5	4	29	4	4	4	4	5	4	4	12	3	2	2	2	3	75	5	4	5	4
51	2	4	1	1	2	2	2	1	1	27	3	3	2	3	3	3	2	2	3	3	331	19	2	2	2	3	2	3	2	3	17	2	3	2	3	3	2	2	13	2	3	3	2	3	45	2	3	3	3
52	2	4	2	1	30	5	3	3	2	34	3	4	2	3	4	2	4	4	4	4	341	19	2	2	3	3	2	3	2	2	20	2	3	2	4	3	4	2	24	5	5	4	5	5	51	3	3	4	2
53	1	4	2	1	48	4	4	4	3	25	2	4	1	1	4	3	4	1	2	3	345	29	5	2	5	2	4	4	3	4	17	1	2	5	2	3	1	3	21	5	5	2	4	5	50	5	1	3	1
54	2	4	2	2	6	2	2	3	1	26	2	2	4	3	3	2	2	3	3	2	332	24	4	2	2	2	2	4	4	4	23	2	4	2	4	4	3	4	14	2	3	3	2	4	45	2	3	3	2
55	1	3	2	2	0	1	1	1	1	17	2	1	3	2	1	1	1	2	1	3	263	17	2	2	2	1	3	1	3	3	10	1	2	2	1	1	2	1	6	1	2	1	1	1	55	4	1	1	5
56	2	2	2	2	12	2	3	3	1	32	3	3	4	2	4	4	2	4	3	3	373	21	2	3	3	2	2	2	4	3	19	2	3	2	3	3	3	3	16	4	4	2	4	2	48	3	3	3	3
57	2	4	1	1	2	1	3	1	1	27	3	2	3	3	3	3	3	2	2	3	275	17	2	2	2	2	2	3	2	2	17	3	3	2	3	2	2	2	13	3	3	2	2	3	41	2	3	2	2
58	2	3	2	1	24	2	4	4	2	36	4	4	3	3	4	4	3	4	3	4	429	33	5	3	4	4	5	5	3	4	32	4	5	5	5	5	4	4	20	3	5	4	4	4	69	5	5	3	4
59	1	4	1	1	6	2	2	3	1	21	1	2	2	3	2	4	3	1	2	1	350	22	5	3	1	1	5	3	3	1	22	2	1	5	4	4	3	3	13	2	4	4	1	2	61	3	2	5	1
60	2	1	2	2	0	2	1	1	1	19	2	2	2	2	2	1	2	2	2	2	186	14	2	2	1	2	1	2	2	2	22	4	1	4	4	1	4	4	8	2	2	2	1	1	25	1	1	2	2
61	2	4	1	1	32	4	3	4	2	26	2	2	2	2	3	3	3	3	3	3	307	19	2	3	2	2	2	2	3	3	18	3	3	3	3	2	2	2	23	5	4	5	5	4	42	2	2	2	3
62	1	2	1	1	9	3	2	3	1	25	3	1	4	4	1	1	4	2	1	4	325	21	1	3	3	4	1	1	3	5	15	2	2	2	1	3	3	2	22	4	5	5	3	5	51	4	5	1	3
63	2	2	2	2	24	3	3	4	2	33	3	3	4	3	4	3	3	3	3	4	440	26	4	3	4	3	3	3	3	3	26	3	4	4	4	4	3	4	15	3	3	3	3	3	85	5	5	5	5
64	2	4	1	2	2	1	2	2	1	26	3	2	3	3	2	2	3	2	3	3	285	21	2	2	3	3	3	3	2	3	18	3	3	2	3	3	2	2	14	3	3	2	3	3	42	2	2	2	3
65	1	1	2	2	0	1	1	1	1	25	3	2	3	2	3	2	3	2	3	2	412	38	5	5	5	5	4	5	4	5	26	3	3	5	4	5	3	3	19	3	5	5	3	3	63	4	4	3	4
66	1	2	2	2	30	5	3	3	2	29	2	4	4	2	4	1	4	3	3	2	370	20	4	1	5	1	1	3	4	1	22	5	4	1	1	2	5	4	15	3	5	1	3	3	56	4	3	4	4
67	2	3	2	1	60	3	5	5	3	37	4	3	4	4	4	4	4	3	4	3	426	24	3	3	3	3	3	3	3	3	26	3	3	4	4	4	4	4	18	4	3	4	4	3	79	5	5	4	5
68	1	2	1	2	12	2	3	3	1	30	3	3	3	3	3	3	3	3	3	3	418	28	3	4	4	3	4	3	4	3	21	3	3	3	3	3	3	3	18	4	4	3	3	4	60	3	4	4	3
69	2	2	1	1	60	5	4	4	3	36	4	3	4	4	3	4	3	4	4	3	394	36	4	5	4	5	5	5	4	4	34	5	5	5	4	5	5	5	13	2	2	3	3	3	49	3	3	3	3
70	1	1	2	1	30	3	3	5	2	30	3	3	3	3	3	3	3	3	3	3	412	28	4	3	3	4	3	4	3	4	21	3	3	3	3	3	3	3	19	4	4	4	4	3	58	3	4	3	3
71	2	4	2	1	4	1	5	1	1	40	4	4	4	4	4	4	4	4	4	4	470	34	4	4	4	5	4	4	5	4	32	5	5	4	4	5	4	5	23	4	5	5	4	5	75	5	4	4	5
72	1	2	1	1	4	2	2	2	1	10	1	1	1	1	1	1	1	1	1	1	394	38	5	5	5	5	4	4	5	5	32	5	4	4	5	5	4	5	20	4	4	4	4	4	44	3	2	3	2
73	1	1	1	2	2	1	2	2	1	25	2	3	3	3	2	2	3	2	2	3	311	19	2	3	2	3	2	2	2	3	19	3	3	2	3	3	3	2	22	4	4	5	5	4	45	2	3	3	3
74	1	1	1	1	8	2	5	1	1	25	2	2	3	3	3	3	2	1	3	3	346	30	5	5	4	2	5	1	4	4	16	2	4	1	1	1	3	4	15	3	4	2	5	1	56	3	2	3	3
75	1	3	2	2	30	3	3	5	2	29	3	3	3	3	3	3	2	3	3	3	428	32	4	5	4	3	3	4	5	4	28	4	5	5	3	4	3	4	22	5	5	4	4	4	65	4	5	5	5
76	2	1	2	2	27	3	4	3	2	36	3	4	4	4	4	3	4	3	4	3	455	31	5	3	3	5	3	5	4	3	29	4	5	4	5	3	4	4	20	5	3	5	4	3	69	3	5	5	3
77	1	1	2	1	3	1	2	3	1	23	2	3	2	2	3	2	2	2	2	3	396	24	3	2	4	3	4	4	2	2	22	4	3	3	4	2	3	3	15	2	3	3	4	3	80	5	4	5	5
78	1	1	2	1	75	5	4	5	3	40	4	4	4	4	4	4	4	4	4	4	393	19	2	3	3	2	3	2	2	2	31	5	4	5	4	5	4	4	24	5	5	4	5	5	75	5	4	5	4
79	2	3	1	1	27	3	4	3	2	40	4	4	4	4	4	4	4	4	4	4	410	34	5	4	4	5	4	4	4	4	17	3	2	2	2	3	2	3	22	4	5	4	4	5	42	3	3	2	2
80	2	1	1	2	16	4	3	2	1	27	3	2	3	2	2	3	3	3	3	3	414	36	4	5	5	4	5	5	4	4	16	2	3	2	2	3	2	2	24	5	5	5	5	4	41	2	2	3	2
81	1	3	2	2	9	3	2	3	1	26	3	2	2	2	3	3	3	2	3	3	360	24	2	3	4	2	4	2	4	3	19	3	3	2	3	2	3	3	15	2	3	3	3	4	48	3	3	3	3
82	1	3	2	2	48	4	4	4	3	22	3	3	1	1	2	3	2	3	1	3	239	17	3	3	3	2	1	1	1	3	18	2	3	1	3	3	3	3	11	2	3	1	2	3	29	2	2	2	1
83	1	4	1	1	80	4	5	5	3	27	3	3	2	3	3	3	2	3	3	2	276	20	2	2	3	3	3	3	2	2	16	2	2	3	2	2	2	3	13	3	3	2	2	3	40	2	3	3	2
84	2	2	1	1	12	3	3	2	1	30	3	3	3	3	3	3	3	3	3	3	328	26	5	4	4	1	2	2	5	3	13	1	4	3	2	1	1	1	14	3	5	1	3	2	50	3	3	5	1
85	1	2	2	1	4	2	2	2	1	31	2	2	4	3	2	3	3	4	4	4	306	20	2	2	2	3	2	4	3	2	17	3	2	2	3	2	3	2	12	3	2	2	2	3	46	2	4	2	3
86	1	3	1	1	12	1	4	4	1	27	3	3	3	2	3	3	2	3	2	3	306	36	4	5	5	5	4	5	4	4	17	2	2	3	3	2	2	3	11	2	2	2	3	2	44	3	2	3	3
87	2	3	2	1	4	2	2	2	1	26	3	2	3	3	2	3	3	2	2	3	354	22	2	3	3	2	3	3	3	3	16	2	3	3	2	2	2	2	14	2	3	3	3	3	78	5	4	5	5
88	1	4	1	1	60	4	4	5	3	26	3	2	2	2	2	3	3	3	3	3	507	21	3	3	2	3	2	3	3	2	31	5	5	4	5	4	4	4	22	4	4	4	5	5	80	5	5	5	5
89	2	2	1	2	80	5	5	4	3	24	3	2	2	2	3	3	2	2	2	3	347	21	2	3	2	2	3	3	3	3	18	2	3	3	2	2	3	3	13	3	2	3	2	3	44	3	2	3	3
90	2	1	2	2	0	2	1	2	1	15	1	2	1	2	1	1	2	2	2	1	181	11	2	1	1	2	1	1	1	2	14	2	2	2	2	2	2	2	7	1	1	2	1	2	26	2	2	1	2
91	2	1	2	2	0	1	1	1	1	27	2	3	3	3	3	3	3	3	2	2	407	39	5	5	4	5	5	5	5	5	30	5	3	5	5	3	4	5	19	5	4	4	3	3	45	3	2	3	2
92	1	1	1	1	12	2	3	3	1	26	2	2	4	2	3	3	3	1	3	3	338	28	3	3	2	5	4	4	5	2	20	3	4	5	2	1	1	4	12	3	1	2	1	5	47	3	1	2	4
93	2	3	1	2	2	1	2	2	1	22	1	1	3	3	3	1	3	3	2	2	259	15	2	3	2	1	1	3	1	2	29	5	5	5	5	1	4	4	10	3	2	3	1	1	31	1	2	3	1
94	2	2	2	1	6	3	2	2	1	34	4	4	4	2	3	4	4	2	4	3	351	25	4	2	3	4	3	3	2	4	23	2	3	4	3	4	3	4	22	5	4	5	4	4	45	3	2	3	3
95	2	2	1	1	60	5	4	4	3	29	3	3	3	3	3	3	3	3	2	3	461	33	3	5	5	4	3	5	5	3	28	5	3	5	3	5	3	4	17	4	3	4	3	3	67	5	3	5	4
96	2	4	2	2	18	3	3	3	1	36	4	4	4	4	3	3	4	4	3	3	388	24	3	3	3	3	3	3	3	3	22	3	3	3	3	3	4	3	15	3	3	3	3	3	62	3	3	4	4
97	2	3	1	1	6	2	2	3	1	20	1	4	4	1	2	1	1	3	2	1	337	31	2	3	5	4	5	5	2	5	22	2	3	5	5	2	3	2	14	1	4	4	2	3	49	5	1	1	2
98	1	1	2	2	36	3	5	3	2	37	4	4	3	4	4	4	4	3	4	3	382	24	3	3	3	3	3	3	3	3	25	4	4	3	3	4	3	4	16	3	3	3	3	4	58	3	3	3	4
99	1	2	1	1	60	5	4	4	3	36	3	4	4	3	4	4	3	3	4	4	420	32	5	3	4	4	3	5	5	3	25	3	4	4	4	3	4	3	21	4	4	4	5	4	46	3	2	3	3
100	2	2	2	2	60	4	4	5	3	26	3	2	2	3	3	2	3	3	2	3	443	19	2	2	3	2	3	2	2	3	25	4	4	4	3	4	3	3	23	4	4	5	5	5	67	4	3	4	5
101	1	3	1	2	12	3	3	2	1	34	4	2	3	4	4	2	4	3	4	4	335	23	2	2	3	3	3	2	4	4	19	3	3	3	3	2	2	3	13	2	3	2	4	2	51	2	4	3	2
102	1	4	2	1	100	5	5	5	3	30	3	3	3	2	4	2	4	2	4	3	327	23	3	3	4	3	4	2	2	2	19	3	3	2	3	3	2	3	21	4	4	5	4	4	42	2	2	2	2
103	2	1	2	2	100	5	5	5	3	27	3	2	3	3	3	3	3	2	2	3	418	32	3	5	3	3	3	5	5	5	20	3	3	3	3	3	2	3	23	5	4	4	5	5	68	3	5	3	5
104	2	2	2	1	0	1	1	2	1	14	2	1	1	2	1	2	2	1	1	1	219	11	1	1	1	2	2	1	1	2	13	2	1	2	2	2	2	2	6	1	1	2	1	1	50	4	4	1	1
105	2	4	2	2	6	2	2	3	1	30	4	2	4	2	2	3	4	3	3	3	351	39	5	5	5	5	5	4	5	5	18	2	3	2	3	3	3	2	11	2	2	2	2	3	46	2	3	2	3
106	2	2	2	2	12	2	3	3	1	35	4	4	3	3	3	4	3	3	4	4	384	24	3	3	3	3	3	3	3	3	24	4	3	4	3	3	3	4	22	4	4	4	5	5	59	3	4	3	3
107	1	4	1	1	100	5	5	5	3	40	4	4	4	4	4	4	4	4	4	4	430	20	3	2	3	2	2	2	3	3	32	4	4	5	5	5	4	5	13	3	3	3	2	2	78	4	5	4	4
108	1	2	1	2	6	3	2	2	1	28	2	3	3	4	3	2	3	3	3	2	340	24	2	3	4	2	2	4	4	3	31	5	4	4	5	4	5	4	14	2	4	3	3	2	45	2	2	2	3
109	1	3	2	1	12	4	2	3	1	32	1	4	4	3	4	1	4	3	4	4	334	24	2	2	5	2	1	4	5	3	19	1	2	5	5	1	3	2	10	1	2	1	3	3	59	1	4	4	3
110	2	3	1	1	12	2	3	3	1	10	1	1	1	1	1	1	1	1	1	1	469	35	4	4	5	4	4	5	4	5	32	5	4	4	5	4	5	5	23	4	5	5	5	4	75	4	4	4	5
111	2	2	1	1	12	2	4	2	1	23	3	3	2	3	2	2	2	2	2	2	341	23	3	3	3	3	2	3	3	3	21	4	3	2	2	4	3	3	16	3	3	3	3	4	55	4	3	2	3
112	2	3	1	1	12	3	3	2	1	22	3	1	3	3	3	1	1	1	3	3	475	31	3	5	3	5	3	5	4	3	28	3	5	4	4	5	4	3	21	3	5	4	5	4	82	5	5	4	5
113	2	4	2	1	36	3	4	4	2	35	4	3	4	4	4	3	3	3	3	4	393	33	4	4	5	4	4	4	4	4	26	4	3	4	3	4	4	4	20	4	4	4	4	4	58	4	4	4	3
114	1	3	1	2	64	4	5	4	3	35	4	3	4	3	3	3	3	4	4	4	435	19	2	2	3	2	2	3	3	2	33	5	5	3	5	5	5	5	15	3	3	3	3	3	66	4	3	4	4
115	2	2	1	1	60	4	4	5	3	36	4	4	3	4	3	3	4	4	3	4	395	39	5	5	5	5	5	5	4	5	27	5	3	3	4	3	5	4	21	4	4	4	5	4	67	4	4	5	4
116	2	2	1	1	18	3	3	3	1	22	1	1	2	2	4	3	4	1	3	1	354	22	1	5	2	2	2	5	3	2	17	3	3	3	3	2	2	1	19	4	1	4	5	5	53	4	3	2	2
117	2	1	2	2	48	4	4	4	3	20	2	2	2	2	2	2	2	2	2	2	392	38	5	5	5	4	4	5	5	5	32	4	5	4	5	5	4	5	14	3	2	3	3	3	44	2	3	3	3
118	1	2	2	1	12	2	3	3	1	28	2	3	4	2	3	3	3	2	2	4	320	34	5	5	4	4	4	4	4	4	18	2	3	3	3	3	2	2	12	2	3	2	2	3	49	4	2	2	3
119	1	2	2	2	80	5	5	4	3	40	4	4	4	4	4	4	4	4	4	4	386	34	4	4	5	4	5	4	4	4	30	4	4	4	4	5	5	4	14	3	3	3	3	2	46	3	3	3	3
120	2	3	2	1	75	5	4	5	3	40	4	4	4	4	4	4	4	4	4	4	465	37	5	4	5	5	5	5	4	4	18	3	2	3	3	2	2	3	12	2	2	3	2	3	78	5	5	4	5
121	1	2	1	1	24	3	3	4	2	36	4	3	4	3	3	3	4	4	4	4	401	29	4	3	4	4	4	4	3	3	25	4	4	3	4	4	3	3	17	3	4	4	3	3	61	4	3	3	3
122	1	2	1	2	6	3	2	2	1	27	3	2	3	4	2	4	3	1	3	2	352	24	2	4	5	3	2	4	2	2	16	3	2	2	2	1	2	4	14	3	3	2	3	3	55	3	3	3	1
123	2	4	1	2	8	2	3	2	1	26	2	3	2	3	3	2	2	3	3	3	366	22	3	2	4	2	2	4	3	2	18	2	2	3	3	3	2	3	13	3	2	2	4	2	51	3	2	4	3
124	1	1	1	2	12	3	3	2	1	29	3	3	3	3	3	3	2	3	3	3	366	22	3	2	2	4	3	4	2	2	20	2	3	4	3	2	2	4	15	3	3	3	3	3	50	4	3	4	4
125	2	2	2	1	40	5	3	4	2	37	4	4	3	4	3	4	4	3	4	4	414	32	3	3	5	5	4	4	3	5	28	3	4	4	5	5	4	3	22	4	4	5	5	4	61	3	4	5	3
126	2	3	1	1	9	3	2	3	1	27	3	2	2	3	2	3	3	3	3	3	395	29	4	4	3	3	4	3	4	4	27	3	4	4	4	4	4	4	15	3	3	3	3	3	63	4	4	4	3
127	2	1	2	2	48	4	4	4	3	30	3	3	3	3	3	3	3	3	3	3	375	37	5	5	4	4	5	5	4	5	23	3	3	3	3	3	4	4	16	3	3	3	4	3	58	3	3	3	4
128	2	3	1	2	4	1	3	2	1	26	3	2	3	2	2	3	3	2	3	3	469	35	5	4	4	5	4	4	4	5	31	4	4	5	4	5	4	5	25	5	5	5	5	5	76	5	4	4	4
129	2	3	2	1	30	5	3	3	2	22	2	2	2	2	2	3	2	3	2	2	425	27	4	3	3	4	3	3	3	4	27	4	4	4	4	4	3	4	25	5	5	5	5	5	60	3	3	4	3
130	2	3	1	1	8	2	3	2	1	24	3	2	2	3	3	2	3	2	2	2	312	22	2	2	3	2	4	4	2	3	17	2	3	4	2	2	2	2	12	2	3	3	2	2	51	3	4	2	4
131	1	4	1	1	6	3	3	1	1	25	3	3	2	4	2	2	3	2	2	2	374	18	2	2	2	3	3	2	2	2	20	2	2	4	2	4	4	2	14	2	3	3	3	3	54	3	4	4	4
132	1	4	1	2	12	2	3	3	1	33	4	3	3	4	3	3	3	3	4	3	376	40	5	5	5	5	5	5	5	5	24	3	4	3	3	4	3	4	18	4	4	3	3	4	51	3	3	3	3
133	2	1	2	2	48	4	4	4	3	24	2	2	2	3	3	3	2	3	2	2	425	33	4	4	4	4	4	4	5	4	17	2	3	3	2	2	2	3	20	4	4	4	4	4	79	5	5	5	5
134	2	2	2	2	75	5	4	5	3	35	3	4	3	4	3	3	4	4	3	4	419	21	2	3	2	3	3	3	3	2	22	3	3	3	3	3	3	4	24	5	4	5	5	5	48	3	3	3	3
135	2	1	1	1	80	5	5	4	3	23	4	2	2	4	2	2	1	1	4	1	377	23	4	5	1	3	1	4	1	4	22	3	3	2	2	4	5	3	15	5	3	1	4	2	64	4	3	4	4
136	2	2	1	2	18	3	3	3	1	30	3	3	3	3	3	3	3	3	3	3	389	23	3	3	3	3	3	2	3	3	23	4	4	4	4	3	2	2	19	4	3	4	4	4	50	4	4	2	2
137	2	2	1	1	60	4	4	5	3	30	3	3	3	3	3	3	3	3	3	3	438	28	4	3	3	3	4	4	4	3	25	3	4	3	4	3	4	4	15	3	3	3	3	3	79	5	5	4	5
138	2	3	2	2	36	4	4	3	2	38	4	4	3	4	4	4	4	4	4	3	421	21	3	2	3	2	2	3	3	3	27	4	4	5	4	4	3	3	20	3	4	4	4	5	45	3	3	3	3
139	2	1	2	2	12	3	3	2	1	27	3	3	2	3	3	2	3	3	3	2	362	26	1	5	5	5	3	1	2	4	24	3	4	5	1	2	4	5	20	4	4	5	5	2	57	3	1	4	4
140	2	3	1	2	80	4	5	5	3	28	3	2	3	3	3	3	3	2	3	3	467	35	3	5	5	4	4	5	5	4	28	4	3	3	5	5	3	5	24	5	5	5	4	5	69	5	5	4	3
141	2	1	1	1	6	3	2	2	1	25	2	2	3	3	2	3	3	2	2	3	372	24	3	3	3	3	3	3	3	3	21	3	3	3	3	3	3	3	17	3	4	3	3	4	51	3	3	3	3
142	2	3	2	1	60	4	4	5	3	26	3	3	3	3	3	2	3	2	2	2	465	33	5	4	5	4	3	3	5	4	29	4	5	5	3	5	4	3	13	2	3	3	3	2	68	3	5	3	3
143	1	4	1	1	2	1	2	2	1	28	2	3	3	3	3	3	3	2	3	3	310	20	3	3	3	2	3	2	2	2	19	3	2	3	2	3	3	3	23	4	5	5	4	5	44	3	2	2	3
144	1	1	2	1	18	3	3	3	1	40	4	4	4	4	4	4	4	4	4	4	433	35	5	4	4	5	5	4	4	4	31	5	4	4	4	5	5	4	12	3	2	3	2	2	75	5	4	4	5
145	2	1	2	1	0	3	1	3	1	15	2	2	1	2	1	2	1	1	1	2	181	23	4	4	4	1	1	4	1	4	11	2	2	1	1	1	2	2	8	1	2	2	1	2	22	2	1	2	1
146	2	3	2	2	80	4	5	5	3	36	4	4	4	3	3	4	4	3	3	4	413	31	3	3	3	4	5	4	4	5	20	3	3	3	3	2	3	3	13	2	2	3	3	3	71	5	3	3	5
147	2	2	2	2	0	2	1	2	1	17	2	1	1	1	2	3	2	2	2	1	214	18	1	3	3	3	3	3	1	1	11	1	1	1	2	3	1	2	14	4	4	1	1	4	33	3	1	1	1
148	2	1	1	2	50	5	3	5	3	33	3	3	4	3	3	3	3	4	4	3	382	24	3	3	3	3	3	3	3	3	24	4	3	3	3	4	3	4	18	3	3	4	4	4	60	4	4	4	3
149	1	2	1	1	100	5	5	5	3	26	3	3	3	3	2	2	3	2	2	3	321	23	2	2	3	4	2	3	4	3	23	4	3	3	4	2	4	3	12	2	2	3	2	3	50	3	4	4	3
150	2	3	1	2	64	4	5	4	3	35	3	4	3	3	4	3	4	4	4	3	412	24	3	3	3	3	3	3	3	3	26	4	4	4	4	4	3	3	25	5	5	5	5	5	60	3	4	3	3
151	1	2	2	1	12	3	3	2	1	24	2	2	3	2	2	3	3	2	3	2	352	24	4	5	4	1	3	1	2	4	24	5	1	5	5	4	3	1	13	1	4	2	4	2	55	1	3	1	4
152	2	2	2	2	18	3	4	2	1	31	4	2	3	4	3	3	4	2	4	2	335	19	3	2	2	4	2	2	2	2	21	2	4	3	4	3	2	3	16	4	2	3	3	4	50	3	3	4	3
153	1	4	1	1	60	5	4	4	3	23	2	3	2	2	3	2	2	2	3	2	498	20	2	2	2	3	3	3	3	2	32	4	5	4	5	5	4	5	24	5	5	5	4	5	75	4	5	5	4
154	1	3	1	2	64	4	5	4	3	35	3	3	3	3	3	4	4	4	4	4	435	21	3	2	3	2	2	3	3	3	18	2	3	2	3	3	2	3	22	4	5	5	5	3	79	5	4	4	4
155	1	1	1	1	100	5	5	5	3	28	2	4	4	2	2	2	4	3	2	3	326	20	5	2	4	3	2	2	1	1	16	5	1	1	2	1	3	3	15	5	1	3	2	4	52	3	2	4	2
156	2	2	2	2	60	5	4	4	3	27	2	3	2	2	3	3	3	3	3	3	455	35	4	4	5	5	5	3	4	5	17	2	3	2	3	3	2	2	20	4	5	3	4	4	73	5	5	3	5
157	1	1	2	2	0	1	1	1	1	37	4	4	4	4	3	4	3	3	4	4	400	28	3	3	4	4	4	4	3	3	26	4	4	4	4	4	3	3	25	5	5	5	5	5	59	3	4	4	4
158	2	4	2	2	1	1	2	1	1	23	2	2	2	3	3	2	2	2	2	3	276	20	2	2	3	2	3	3	2	3	17	2	3	3	2	2	2	3	11	2	3	2	2	2	39	2	2	2	2
159	2	3	2	2	0	2	1	3	1	21	3	2	1	3	2	3	2	2	2	1	257	17	3	2	1	1	3	1	3	3	12	1	1	3	2	1	1	3	9	3	1	1	3	1	49	1	5	4	1
160	1	2	2	1	3	1	2	3	1	25	2	2	3	3	3	2	3	3	2	2	355	35	4	4	4	5	4	5	4	5	19	2	3	2	2	4	2	4	14	3	3	2	4	2	58	4	4	2	4
161	2	1	2	2	60	5	4	4	3	35	4	3	3	3	4	3	3	4	4	4	373	27	3	3	4	3	3	3	4	4	23	3	4	3	4	3	3	3	18	4	3	4	3	4	60	4	4	4	3
162	2	2	2	1	0	3	1	5	1	30	3	3	3	3	3	3	3	3	3	3	410	28	3	4	4	3	3	4	3	4	33	5	5	4	5	5	5	4	18	4	3	4	3	4	62	4	3	3	4
163	2	3	1	2	30	5	3	3	2	40	4	4	4	4	4	4	4	4	4	4	470	36	4	4	5	5	4	5	4	5	32	5	4	5	4	5	4	5	23	5	5	4	5	4	80	5	5	5	5
164	2	2	1	2	6	2	2	3	1	31	4	4	4	2	3	2	3	3	2	4	378	26	3	3	4	3	3	4	3	3	20	2	2	4	4	2	3	3	15	3	3	3	4	2	54	4	2	4	4
165	2	2	1	1	60	5	4	4	3	32	3	3	3	4	3	4	3	3	3	3	394	28	4	4	4	3	3	3	3	4	21	3	3	3	3	3	3	3	15	3	3	3	3	3	51	3	3	3	3
166	2	2	2	1	48	4	4	4	3	25	3	3	3	2	2	3	2	2	2	3	302	20	3	3	3	2	2	2	3	2	31	4	4	4	4	5	5	5	12	3	3	2	2	2	42	2	2	2	2
167	2	2	1	1	4	2	2	2	1	21	2	3	2	3	3	1	1	2	1	3	374	26	4	3	3	4	4	2	2	4	16	2	2	3	2	3	2	2	15	3	3	3	3	3	57	3	4	4	3
168	1	3	2	1	24	3	3	4	2	29	4	3	4	1	3	1	2	3	4	4	342	32	5	3	4	5	5	5	1	4	15	1	4	1	2	1	2	4	18	5	4	4	4	1	51	5	5	2	1
169	2	2	2	1	36	3	4	4	2	29	3	1	3	2	4	2	4	4	2	4	357	29	5	3	5	2	2	5	4	3	21	5	3	3	1	1	5	3	15	4	3	4	3	1	47	4	3	2	5
170	1	2	2	1	80	4	5	5	3	40	4	4	4	4	4	4	4	4	4	4	442	18	2	2	3	2	2	3	2	2	33	5	5	5	4	4	5	5	13	3	2	3	2	3	79	5	4	4	5
171	1	3	2	2	18	2	4	3	1	28	3	2	1	2	4	3	4	4	1	4	332	16	1	3	1	1	2	3	3	2	19	1	2	3	2	4	2	5	15	4	5	4	1	1	50	2	3	1	3
172	1	4	2	1	12	2	3	3	1	30	3	3	3	3	3	3	3	3	3	3	422	28	3	3	4	4	4	4	3	3	25	3	3	4	4	4	3	4	25	5	5	5	5	5	63	4	4	3	4
173	2	1	1	2	2	1	2	2	1	17	1	3	2	1	1	2	2	1	2	2	352	28	3	3	4	4	3	3	4	4	22	3	4	4	2	4	3	2	23	5	4	4	5	5	44	3	2	2	3
174	1	2	1	1	18	3	3	3	1	36	4	3	4	4	3	3	3	4	4	4	441	23	3	3	3	3	3	3	2	3	30	4	4	4	5	5	5	3	21	3	5	5	3	5	69	5	4	4	3
175	2	3	1	2	12	3	3	2	1	23	3	2	2	2	3	2	2	2	3	2	466	34	4	4	5	4	4	5	4	4	33	4	4	5	5	5	5	5	22	5	4	4	5	4	77	5	5	5	4
176	1	1	1	2	2	2	2	1	1	24	2	3	2	3	3	3	2	3	2	1	329	27	3	4	3	4	3	3	4	3	19	2	4	3	2	2	2	4	23	5	5	5	4	4	43	3	3	3	2
177	1	3	2	2	6	3	2	2	1	30	4	2	4	2	3	3	3	3	3	3	346	22	3	3	2	4	2	4	2	2	23	3	3	3	3	4	4	3	14	3	3	3	2	3	49	3	3	2	4
178	1	2	2	1	36	3	5	3	2	36	4	4	4	3	3	4	4	3	3	4	375	29	3	4	3	3	4	4	4	4	31	4	5	4	5	4	5	4	19	4	4	3	4	4	51	3	3	3	3
179	2	4	1	1	48	3	5	4	3	25	3	3	2	2	2	3	3	2	2	3	344	28	4	3	4	4	2	4	3	4	22	4	3	2	4	2	4	3	20	4	4	4	4	4	46	3	3	3	2
180	2	2	1	2	2	1	3	1	1	19	1	2	2	2	1	3	1	2	3	2	324	28	3	3	5	1	4	5	5	2	22	3	5	4	4	1	4	1	8	2	1	1	2	2	42	3	1	3	1
181	2	2	2	1	36	4	4	3	2	29	4	4	2	3	4	2	1	1	4	4	368	30	5	3	4	3	1	4	5	5	19	3	2	5	3	1	4	1	15	1	5	4	2	3	46	3	1	4	5
182	1	4	1	1	60	4	4	5	3	26	2	3	2	3	3	3	2	3	3	2	516	38	4	5	5	5	5	4	5	5	32	5	5	5	4	4	5	4	23	4	5	4	5	5	76	5	5	5	4
183	2	1	2	2	30	5	3	3	2	34	3	4	4	2	3	4	4	3	3	4	405	21	3	2	2	3	3	2	3	3	20	3	3	3	3	3	2	3	17	3	3	4	3	4	81	5	5	4	5
184	2	4	1	1	80	5	5	4	3	38	4	4	4	4	4	4	3	4	3	4	472	22	3	2	3	2	3	3	3	3	27	5	3	3	3	3	5	5	21	5	4	3	5	4	78	4	4	5	5
185	1	4	2	1	80	4	5	5	3	37	4	4	3	4	4	4	4	3	4	3	461	23	3	3	3	3	3	2	3	3	28	5	4	5	3	3	5	3	18	4	3	3	4	4	65	4	3	4	4
186	2	2	1	2	60	4	4	5	3	25	3	2	2	3	3	3	3	2	2	2	434	36	4	5	5	5	5	4	4	4	31	4	5	5	4	5	4	4	13	2	3	2	3	3	76	4	4	5	4
187	1	1	2	2	2	2	2	1	1	16	1	1	1	3	1	1	1	3	2	2	393	25	4	4	4	4	2	2	3	2	23	4	4	2	3	3	4	3	13	3	2	3	3	2	53	4	4	3	4
188	1	3	2	1	4	2	2	2	1	25	3	3	2	3	2	2	3	2	2	3	311	35	4	5	4	5	4	5	4	4	18	3	3	2	2	3	2	3	14	3	3	3	2	3	44	2	3	2	2
189	2	2	2	1	12	3	3	2	1	24	2	1	1	4	3	1	3	2	4	3	344	20	1	1	4	2	3	1	5	3	22	4	4	1	3	3	2	5	10	2	1	5	1	1	54	4	5	5	3
190	2	3	2	1	80	5	5	4	3	40	4	4	4	4	4	4	4	4	4	4	332	24	3	2	1	3	2	3	5	5	16	4	1	1	2	3	1	4	12	4	1	1	2	4	47	4	1	3	1
191	2	3	1	1	18	3	3	3	1	40	4	4	4	4	4	4	4	4	4	4	483	17	2	2	2	2	2	3	2	2	32	5	4	4	5	4	5	5	23	5	4	5	4	5	71	4	4	4	4
192	2	4	2	1	30	5	3	3	2	37	3	4	3	4	3	4	4	4	4	4	449	21	3	3	3	3	3	2	2	2	27	5	3	3	3	5	4	4	24	5	4	5	5	5	76	5	4	4	4
193	1	3	2	2	0	1	1	1	1	18	2	2	3	1	3	1	1	1	1	3	264	18	3	1	3	2	2	2	3	2	10	2	1	1	1	3	1	1	15	3	3	3	3	3	35	1	3	3	2
194	2	1	2	2	48	4	4	4	3	13	1	2	1	1	1	1	2	1	1	2	182	26	4	4	4	4	1	4	4	1	9	1	1	1	1	1	2	2	8	2	1	2	2	1	25	1	2	2	2
195	2	3	1	1	9	3	2	3	1	27	1	4	4	1	2	3	4	2	4	2	366	24	5	1	2	4	4	1	5	2	20	4	2	2	5	4	1	2	14	1	4	5	1	3	62	3	2	5	4
196	1	4	1	1	4	2	2	2	1	25	2	1	4	3	4	1	4	2	1	3	358	20	3	1	2	3	4	3	3	1	18	2	2	1	1	3	5	4	18	3	5	3	2	5	59	2	3	5	3
197	1	2	2	2	27	3	4	3	2	25	3	3	3	2	3	2	2	3	2	2	348	22	3	4	4	2	3	2	2	2	24	3	4	4	3	3	3	4	24	5	5	5	5	4	47	3	2	3	3
198	1	4	1	1	8	2	3	2	1	21	2	3	3	2	2	2	1	1	3	2	342	26	2	3	3	4	2	4	4	4	29	5	4	4	4	4	4	4	11	3	2	2	2	2	47	4	4	4	3
199	1	2	2	2	30	3	3	5	2	29	2	3	3	3	3	3	3	3	3	3	381	23	4	2	3	2	2	3	4	3	24	3	2	4	4	4	4	3	15	2	3	3	4	3	51	4	3	4	2
200	2	4	1	1	6	2	2	3	1	32	2	3	4	2	4	4	3	4	2	4	333	23	2	4	4	2	2	3	3	3	25	4	2	4	3	4	4	4	14	3	3	3	2	3	41	2	2	3	2
201	2	2	1	1	100	5	5	5	3	30	3	3	3	3	3	3	3	3	3	3	426	24	3	3	3	3	3	3	3	3	26	4	4	4	3	3	4	4	17	4	3	4	3	3	62	4	4	4	4
202	2	2	2	2	24	2	5	3	2	24	2	3	2	2	2	3	2	3	3	2	398	38	4	5	4	5	5	5	5	5	31	4	5	4	4	5	4	5	22	5	4	4	4	5	42	3	2	3	2
203	2	4	2	1	16	2	3	4	1	29	3	2	3	3	3	3	3	3	3	3	361	21	3	4	2	2	2	4	2	2	20	3	2	2	3	3	4	3	17	4	3	3	4	3	45	2	2	2	3
204	1	1	2	2	48	4	4	4	3	40	4	4	4	4	4	4	4	4	4	4	448	36	5	5	4	5	4	4	5	4	34	4	5	5	5	5	5	5	14	3	3	3	2	3	75	5	4	5	5
205	1	2	1	1	60	4	4	5	3	36	4	3	3	4	3	3	4	4	4	4	425	33	5	5	4	4	3	3	4	5	28	4	4	3	5	4	3	5	15	3	3	3	3	3	70	5	4	5	3
206	1	2	1	1	60	5	4	4	3	40	4	4	4	4	4	4	4	4	4	4	484	34	5	4	5	4	4	4	4	4	30	4	4	4	5	4	5	4	14	3	3	2	3	3	76	4	4	4	5
207	1	2	1	2	12	2	3	3	1	28	2	4	4	2	4	3	3	2	2	2	395	25	4	3	3	3	3	3	4	2	22	2	3	4	2	4	3	4	11	3	2	2	2	2	58	3	4	3	3
208	1	3	2	1	80	5	5	4	3	40	4	4	4	4	4	4	4	4	4	4	409	35	5	5	5	4	4	4	4	4	31	4	4	5	5	4	5	4	23	5	4	5	5	4	41	3	3	2	3
209	2	1	2	2	36	3	5	3	2	28	3	3	3	3	3	3	3	2	2	3	327	21	3	2	3	2	2	3	3	3	29	4	4	4	5	4	4	4	16	4	4	4	2	2	47	3	3	3	3
210	1	4	1	1	40	4	3	5	2	35	3	4	4	4	4	4	3	3	3	3	480	34	5	5	5	3	4	5	3	4	25	4	3	4	3	4	3	4	21	3	5	4	5	4	72	5	5	4	3
211	1	2	2	1	12	2	3	3	1	32	2	2	2	4	4	3	4	3	4	4	319	35	5	4	4	4	4	5	5	4	20	2	2	4	2	4	2	4	12	2	3	3	2	2	42	2	2	2	2
212	1	4	1	1	60	4	4	5	3	40	4	4	4	4	4	4	4	4	4	4	483	35	5	4	4	5	4	4	4	5	18	2	2	3	3	2	3	3	21	4	4	4	4	5	76	5	4	4	4
213	2	2	2	2	60	4	4	5	3	27	3	3	2	3	2	3	3	3	3	2	445	35	5	4	4	4	5	5	4	4	31	5	5	4	4	4	4	5	20	4	4	4	4	4	76	4	4	5	5
214	2	2	2	2	60	3	5	5	3	23	3	2	2	3	2	2	2	3	2	2	459	31	5	3	3	4	4	3	5	4	29	4	5	4	4	4	3	5	20	4	5	4	3	4	64	3	5	4	3
215	1	2	2	1	18	3	3	3	1	27	3	2	2	3	3	3	3	2	3	3	451	39	5	4	5	5	5	5	5	5	32	5	5	5	5	4	5	3	19	3	3	5	3	5	75	4	4	5	3
216	1	2	1	2	8	2	2	4	1	27	2	2	3	3	3	2	3	3	3	3	295	37	4	5	4	5	5	5	5	4	18	3	3	3	3	2	2	2	10	2	2	2	2	2	43	3	3	2	2
217	2	4	1	1	8	2	3	2	1	26	2	1	1	4	4	3	4	1	3	3	345	23	1	4	1	3	4	5	1	4	23	4	3	5	2	2	3	4	10	1	1	5	2	1	58	5	4	3	1
218	2	1	2	2	12	3	3	2	1	28	2	4	4	2	2	2	3	4	2	3	369	21	3	3	3	2	3	2	2	3	22	4	3	3	4	4	2	2	19	3	4	4	4	4	45	3	3	3	3
219	1	3	1	1	12	2	3	3	1	27	4	4	1	4	4	3	2	3	1	1	339	29	1	5	3	4	4	3	5	4	29	2	5	5	5	2	5	5	12	5	1	3	1	2	43	2	1	4	4
220	2	1	2	1	48	3	5	4	3	20	2	2	2	2	2	2	2	2	2	2	435	37	5	5	5	4	4	4	5	5	17	2	2	3	3	2	2	3	23	5	4	4	5	5	76	4	5	4	4
221	1	3	2	2	0	2	1	2	1	15	2	2	1	1	2	2	1	2	1	1	340	28	4	3	2	5	5	5	2	2	15	1	3	1	2	4	2	2	15	4	2	5	3	1	55	2	2	2	5
222	2	1	1	1	6	3	2	2	1	34	4	4	3	3	3	3	3	4	4	3	374	26	3	3	3	4	3	3	4	3	21	3	3	3	3	3	3	3	15	3	3	3	3	3	58	3	4	3	3
223	2	1	1	2	10	2	2	5	1	28	3	3	3	3	3	3	2	3	3	2	447	31	3	5	4	5	3	3	5	3	19	2	3	3	3	3	3	2	18	3	4	3	4	4	77	5	5	4	4
224	2	4	2	1	4	2	2	2	1	26	3	2	3	3	3	3	2	2	2	3	349	35	5	4	5	5	4	4	4	4	18	2	3	3	2	3	3	2	11	2	2	2	2	3	53	4	3	2	4
225	1	4	1	1	100	5	5	5	3	40	4	4	4	4	4	4	4	4	4	4	481	35	5	5	4	4	4	4	5	4	31	5	4	4	4	5	5	4	11	2	2	3	2	2	75	5	4	5	4
226	2	2	2	2	60	5	4	4	3	26	2	2	2	3	3	3	3	3	3	2	419	35	5	4	5	4	4	4	4	5	28	5	4	4	4	3	5	3	17	3	4	3	3	4	69	4	4	4	5
227	1	1	2	2	18	3	4	2	1	34	3	3	4	3	4	3	4	3	4	3	389	29	4	3	3	5	3	4	3	4	26	5	4	3	3	4	3	4	20	3	3	4	5	5	45	3	3	2	3
228	1	4	1	2	0	2	1	2	1	40	4	4	4	4	4	4	4	4	4	4	503	37	5	5	4	5	4	5	5	4	32	4	5	5	4	4	5	5	21	5	4	4	4	4	73	4	4	4	4
229	2	1	2	1	27	3	4	3	2	27	3	2	3	2	3	3	3	2	3	3	378	22	3	4	3	3	3	2	2	2	22	4	2	2	4	4	3	3	17	3	3	4	4	3	47	4	3	3	4
230	1	1	2	1	24	3	3	4	2	31	2	4	2	3	4	2	2	4	4	4	362	20	3	3	2	3	2	2	2	3	30	4	4	5	4	5	4	4	14	2	3	3	4	2	51	4	3	4	4
231	2	1	1	1	12	2	3	3	1	26	3	3	3	2	3	2	3	3	2	2	342	20	4	2	3	2	2	3	2	2	21	2	3	4	3	3	3	3	16	4	2	2	4	4	43	2	3	3	4
232	1	1	1	1	8	2	3	2	1	27	2	3	3	2	3	2	3	3	3	3	339	15	2	1	2	2	3	1	2	2	18	1	4	1	2	2	4	4	20	3	4	4	4	5	60	3	5	3	1
233	2	1	2	1	0	1	1	1	1	17	2	2	1	1	2	2	2	2	1	2	182	12	2	1	2	2	1	1	1	2	9	1	1	2	2	1	1	1	8	1	2	2	1	2	29	1	2	2	2
234	2	4	1	2	2	1	2	2	1	23	2	3	2	2	3	2	3	2	2	2	300	34	4	5	4	4	4	5	4	4	17	2	2	3	2	3	2	3	12	3	3	2	2	2	42	2	3	2	3
235	2	3	1	2	2	1	2	2	1	21	3	3	2	3	1	1	3	2	1	2	260	20	2	3	2	3	3	2	3	2	14	3	1	3	2	2	1	2	10	3	2	1	1	3	30	2	1	3	2
236	2	2	1	2	60	5	5	3	3	30	4	2	3	2	4	2	4	4	2	3	349	19	3	2	3	2	2	2	3	2	20	3	2	3	3	3	3	3	13	2	3	2	3	3	47	2	2	2	2
237	2	3	2	2	0	1	1	5	1	31	4	2	3	3	2	4	4	4	2	3	342	20	3	3	2	2	2	3	3	2	17	2	3	2	4	2	2	2	13	2	4	3	2	2	49	3	3	3	2
238	1	4	1	1	100	5	5	5	3	40	4	4	4	4	4	4	4	4	4	4	456	36	5	4	4	4	4	5	5	5	32	4	5	5	5	5	4	4	21	4	4	4	5	4	75	5	4	4	4
239	1	1	2	2	48	4	4	4	3	37	4	4	4	4	4	3	3	4	4	3	436	34	5	3	4	3	5	5	4	5	25	4	4	3	3	3	4	4	15	3	3	3	3	3	80	5	5	5	5
240	1	3	2	1	64	4	5	4	3	36	3	3	3	4	4	4	4	4	4	3	404	34	5	3	4	5	5	5	4	3	28	3	5	5	5	3	4	3	21	4	5	3	5	4	44	3	3	2	3
241	1	1	2	2	4	1	5	1	1	40	4	4	4	4	4	4	4	4	4	4	461	21	3	3	3	2	2	2	3	3	17	3	2	2	3	2	3	2	21	5	4	4	4	4	74	4	4	4	4
242	2	3	1	2	2	1	2	2	1	25	3	2	3	3	2	2	3	2	3	2	311	21	3	2	3	2	3	3	2	3	31	5	4	4	5	4	5	4	13	3	3	2	2	3	41	3	3	2	2
243	2	2	1	1	30	3	3	5	2	30	3	3	3	3	3	3	3	3	3	3	406	40	5	5	5	5	5	5	5	5	26	4	4	4	4	3	3	4	18	3	3	4	4	4	59	3	3	4	3
244	1	1	2	1	64	4	5	4	3	40	4	4	4	4	4	4	4	4	4	4	462	20	3	3	3	2	2	2	3	2	18	3	3	3	3	2	2	2	21	4	5	4	4	4	74	5	4	4	5
245	2	2	2	2	12	3	2	4	1	30	4	3	4	4	2	3	1	1	4	4	391	27	4	4	4	3	2	4	2	4	24	4	3	4	4	2	3	4	13	3	2	3	3	2	46	3	3	4	4
246	1	2	1	2	80	5	5	4	3	26	3	3	2	2	3	3	2	3	2	3	481	37	4	5	5	5	5	4	5	4	30	4	4	3	5	4	5	5	21	3	5	5	3	5	71	5	3	5	3
247	1	4	2	2	24	3	3	4	2	25	3	2	2	2	2	2	4	2	2	4	328	24	4	3	2	2	3	3	4	3	19	3	3	2	3	3	2	3	14	4	3	2	3	2	53	4	4	3	2
248	2	2	2	2	2	1	3	1	1	20	3	2	2	2	1	2	2	1	2	3	237	15	2	2	3	3	1	2	1	1	15	1	3	3	1	2	3	2	10	2	3	1	2	2	32	1	3	1	1
249	1	2	2	1	0	1	1	5	1	23	1	3	1	3	1	3	1	4	3	3	331	29	4	5	5	5	2	5	2	1	23	1	3	4	1	4	5	5	12	3	1	3	1	4	47	3	2	5	3
250	1	2	2	2	6	2	2	3	1	34	3	4	3	3	4	2	3	4	4	4	355	25	4	4	3	4	2	3	3	2	32	5	4	5	4	5	4	5	15	3	3	3	2	4	51	3	2	4	4
251	2	1	2	2	27	3	4	3	2	38	4	3	4	4	4	4	4	4	3	4	468	20	3	2	3	2	3	3	2	2	30	5	5	4	4	3	4	5	21	4	4	5	4	4	69	5	3	5	3
252	1	1	2	2	48	4	4	4	3	26	3	2	3	2	3	2	3	2	3	3	430	20	3	2	2	3	2	3	2	3	31	5	4	4	5	5	4	4	22	4	4	5	5	4	76	4	4	4	5
253	2	2	1	1	60	5	5	3	3	38	4	4	3	4	4	3	4	4	4	4	374	34	4	3	5	4	4	4	5	5	26	3	3	4	5	3	4	4	22	5	4	5	4	4	41	2	3	3	2
254	1	4	2	1	2	1	3	1	1	30	3	3	3	3	3	3	3	3	3	3	395	27	4	3	3	3	3	4	3	4	21	3	3	3	3	3	3	3	20	4	4	4	4	4	58	4	3	3	3
255	2	1	2	2	27	3	4	3	2	35	4	3	4	3	3	4	3	3	4	4	464	24	3	3	3	3	3	3	3	3	30	3	4	5	5	5	3	5	25	5	5	5	5	5	70	4	5	5	3
256	1	1	1	1	4	2	2	2	1	28	2	3	3	2	3	3	3	3	3	3	297	21	2	3	3	2	2	3	3	3	18	3	3	2	3	2	2	3	13	3	2	2	3	3	43	2	2	3	3
257	1	1	2	1	40	4	3	5	2	25	2	3	2	2	3	3	3	2	2	3	452	32	5	5	4	3	4	5	3	3	30	4	5	5	3	4	4	5	20	4	4	5	3	4	68	5	3	5	5
258	1	2	2	2	16	4	3	2	1	36	4	4	4	4	3	3	3	4	3	4	389	29	4	3	4	3	4	4	4	3	21	3	3	3	3	3	3	3	19	4	4	3	4	4	51	3	3	3	3
259	1	3	1	1	64	4	5	4	3	36	3	4	4	4	3	4	3	3	4	4	434	30	4	4	4	4	4	3	4	3	25	4	4	4	4	3	3	3	17	4	3	3	3	4	85	5	5	5	5
260	2	2	2	1	18	3	3	3	1	33	4	4	3	4	3	4	4	3	2	2	375	23	3	1	5	1	1	4	4	4	28	5	3	5	2	5	3	5	14	1	4	4	3	2	46	3	2	2	4
261	1	4	1	1	12	2	3	3	1	29	2	2	4	3	3	2	2	4	3	4	367	23	3	3	3	4	3	2	3	2	19	3	3	3	2	2	3	3	14	3	4	2	3	2	53	2	3	4	2
262	1	1	2	2	45	5	4	3	3	14	1	1	1	1	3	1	1	3	1	1	445	23	3	3	2	3	3	3	3	3	24	3	3	4	4	3	3	4	22	4	5	3	5	5	79	4	4	5	4
263	2	1	1	1	45	5	4	3	3	27	3	2	3	3	3	3	2	2	3	3	345	23	3	3	3	3	3	2	3	3	18	2	3	3	3	2	3	2	17	4	3	2	4	4	52	3	3	3	2
264	2	2	2	2	60	5	4	4	3	24	3	2	2	2	2	3	2	3	2	3	427	37	5	4	5	4	5	5	5	4	28	3	4	3	5	4	4	5	19	3	4	5	3	4	72	3	4	4	5
265	2	2	2	1	36	4	4	3	2	34	3	3	4	3	3	3	3	4	4	4	419	27	3	3	3	4	4	3	3	4	21	3	3	3	3	3	3	3	17	3	4	4	3	3	57	3	3	3	3
266	1	4	1	1	100	5	5	5	3	40	4	4	4	4	4	4	4	4	4	4	496	20	3	3	2	2	3	2	2	3	29	4	4	4	4	4	4	5	24	5	5	5	5	4	79	5	5	5	4
267	1	1	2	1	0	2	1	3	1	25	2	3	3	2	3	3	2	2	3	2	429	35	4	5	5	5	4	3	5	4	32	4	4	5	5	5	4	5	19	3	3	5	5	3	69	5	4	3	3
268	1	4	1	1	6	2	2	3	1	29	2	2	4	4	4	2	2	2	4	3	377	21	2	3	2	3	2	3	3	3	19	3	2	4	2	3	2	3	15	3	4	4	2	2	77	4	4	5	4
269	2	1	1	1	6	1	3	3	1	27	3	2	2	3	4	2	2	2	3	4	360	24	3	3	2	2	2	4	4	4	19	2	3	2	3	3	3	3	23	4	4	5	5	5	51	3	2	2	2
270	1	1	2	2	48	4	4	4	3	40	4	4	4	4	4	4	4	4	4	4	509	37	5	5	4	5	5	4	4	5	32	4	5	5	4	4	5	5	23	4	5	5	4	5	75	5	4	4	4
271	2	1	2	1	0	1	1	3	1	13	1	2	1	1	1	1	2	2	1	1	179	11	1	2	2	1	1	1	1	2	11	2	2	2	1	1	1	2	7	2	1	1	1	2	27	2	2	1	1
272	2	1	2	2	36	4	4	3	2	36	4	4	3	4	4	3	4	3	4	3	442	36	5	3	4	5	5	5	5	4	29	4	5	5	4	5	3	3	22	5	5	4	3	5	72	5	5	5	4
273	1	1	2	2	48	4	4	4	3	39	4	4	4	4	4	4	3	4	4	4	412	40	5	5	5	5	5	5	5	5	23	3	3	3	3	4	3	4	15	3	3	3	3	3	63	3	4	3	4
274	2	2	2	1	12	3	3	2	1	33	3	3	4	3	4	3	4	3	3	3	405	25	3	3	3	3	3	3	4	3	32	5	5	5	4	4	4	5	17	4	3	4	3	3	60	4	3	3	3
275	1	1	1	1	6	3	2	2	1	28	4	2	3	3	4	2	2	2	4	2	372	26	3	4	2	4	3	3	4	3	26	4	4	4	3	4	3	4	17	4	3	3	3	4	45	4	2	4	3
276	2	4	1	1	64	4	5	4	3	10	1	1	1	1	1	1	1	1	1	1	417	39	5	5	4	5	5	5	5	5	33	4	5	4	5	5	5	5	23	5	4	5	4	5	74	5	5	4	4
277	1	1	1	1	60	5	4	4	3	40	4	4	4	4	4	4	4	4	4	4	478	38	5	5	4	5	5	4	5	5	31	4	5	5	4	5	4	4	23	5	5	4	5	4	79	5	5	4	4
278	2	2	1	1	60	4	4	5	3	30	3	3	3	3	3	3	3	3	3	3	394	24	3	3	3	3	3	3	3	3	23	3	3	3	4	3	3	4	18	4	4	4	3	3	58	3	4	4	3
279	2	2	1	1	10	5	2	2	1	35	3	4	4	4	3	4	3	4	3	3	400	28	3	4	3	4	4	3	3	4	15	2	2	3	2	2	2	2	13	3	3	3	2	2	80	5	4	4	5
280	1	2	2	2	75	5	4	5	3	38	3	4	4	4	4	4	4	4	3	4	396	20	3	2	2	3	2	3	2	3	19	3	3	3	2	2	3	3	21	4	5	5	3	4	47	3	3	3	2
281	2	1	2	2	0	1	1	1	1	21	2	2	2	2	2	2	2	2	3	2	465	19	3	3	2	2	2	3	2	2	34	5	5	5	5	5	5	4	24	5	5	5	4	5	82	5	5	5	4
282	1	3	1	1	12	2	3	3	1	29	2	4	2	3	3	3	3	3	2	4	334	22	3	2	3	3	2	3	3	3	22	4	2	4	4	4	2	2	13	3	3	2	2	3	49	3	2	4	2
283	2	2	1	1	60	5	4	4	3	26	3	3	2	2	3	3	2	2	3	3	461	35	4	4	5	5	5	4	4	4	32	5	4	5	4	4	5	5	21	4	4	4	5	4	75	5	5	4	4
284	1	4	2	2	80	4	5	5	3	40	4	4	4	4	4	4	4	4	4	4	486	36	5	4	5	4	5	4	4	5	32	5	4	5	5	4	5	4	10	2	2	2	2	2	76	5	5	5	4
285	2	2	1	1	60	5	4	4	3	24	2	3	2	2	2	3	3	2	2	3	455	37	5	4	5	4	5	4	5	5	31	5	4	4	4	5	4	5	22	4	4	5	4	5	74	4	4	5	4
286	1	3	1	1	9	3	2	3	1	32	2	3	4	3	2	2	4	4	4	4	339	21	3	3	3	3	2	2	3	2	17	2	3	3	2	2	2	3	22	4	4	4	5	5	58	4	4	3	3
287	2	2	1	2	2	1	2	2	1	25	3	3	2	2	2	3	2	3	2	3	334	18	2	2	2	2	3	2	2	3	19	3	3	3	2	2	3	3	12	2	2	2	3	3	41	2	3	2	3
288	1	3	2	2	75	5	4	5	3	36	4	4	3	4	3	3	4	4	4	3	393	31	4	4	4	4	4	3	4	4	26	4	4	4	4	3	4	3	23	4	5	4	5	5	60	4	3	4	4
289	1	2	1	2	9	3	2	3	1	29	2	3	3	3	2	3	4	3	2	4	359	23	4	3	4	2	3	3	2	2	18	2	2	3	2	2	4	3	13	2	3	2	3	3	44	3	3	3	3
290	1	2	2	1	18	3	3	3	1	34	3	3	3	3	3	3	4	4	4	4	384	24	3	3	3	3	3	3	3	3	23	3	4	3	3	3	3	4	19	4	3	4	4	4	57	3	4	4	4
291	2	2	2	1	12	2	3	3	1	22	2	2	3	1	4	4	2	1	2	1	327	23	4	1	2	2	5	1	3	5	18	1	1	2	4	3	5	2	17	1	1	5	5	5	45	2	1	4	4
292	2	1	1	1	18	3	3	3	1	32	4	2	4	4	2	3	2	4	3	4	390	20	2	2	4	2	2	3	2	3	21	3	3	3	3	3	3	3	13	3	2	2	3	3	82	5	5	4	5
293	1	1	2	1	60	5	5	3	3	40	4	4	4	4	4	4	4	4	4	4	448	34	4	4	5	4	4	5	4	4	32	4	5	5	5	4	5	4	14	3	3	3	2	3	75	5	4	4	5
294	2	2	2	2	2	2	2	1	1	29	3	3	4	2	4	2	4	3	2	2	350	26	4	4	2	3	4	4	3	2	17	2	2	2	3	3	2	3	14	4	2	2	4	2	45	3	2	2	3
295	2	1	2	2	18	3	3	3	1	24	1	4	3	4	3	1	2	3	1	2	376	28	5	1	4	4	5	1	4	4	24	5	2	2	1	5	5	4	14	4	3	1	2	4	57	4	2	3	5
296	1	3	1	2	48	4	4	4	3	40	4	4	4	4	4	4	4	4	4	4	489	23	3	2	3	3	3	3	3	3	32	5	4	5	4	4	5	5	13	3	3	2	2	3	78	5	5	4	5
297	2	1	1	1	12	2	3	3	1	31	3	2	4	4	4	3	3	3	2	3	332	24	4	3	3	4	3	2	3	2	21	4	2	3	3	3	4	2	16	4	2	3	3	4	54	3	4	4	3
298	2	1	2	2	0	2	1	1	1	15	2	1	1	2	2	2	1	2	1	1	195	13	2	2	2	1	2	2	1	1	11	1	2	2	1	2	1	2	6	1	1	2	1	1	24	1	2	2	1
299	1	1	2	2	12	3	3	2	1	29	3	1	4	4	2	4	4	4	2	1	346	22	2	3	1	1	1	5	5	4	24	5	2	3	5	3	3	3	14	1	3	4	1	5	47	4	4	5	3
300	1	1	2	2	18	3	3	3	1	38	4	4	4	4	4	4	4	3	4	3	440	30	3	5	4	4	4	3	4	3	19	3	2	2	3	3	3	3	21	5	3	5	4	4	65	4	5	3	3
301	2	2	2	1	6	2	2	3	1	20	1	3	2	1	1	3	3	3	2	1	329	23	2	5	1	4	2	3	5	1	22	3	1	5	3	1	4	5	12	2	1	1	4	4	45	4	5	3	2
302	2	3	2	2	0	3	1	1	1	40	4	4	4	4	4	4	4	4	4	4	426	28	3	5	4	3	3	3	4	3	28	5	5	3	3	5	4	3	23	4	5	5	4	5	45	2	2	2	3
303	2	2	1	1	12	2	3	3	1	28	2	3	2	2	3	4	2	4	4	2	389	29	4	3	4	3	4	4	4	3	21	3	2	4	4	4	2	2	15	3	3	3	3	3	75	4	4	4	4
304	2	2	1	1	60	5	4	4	3	36	3	3	4	3	4	4	4	4	3	4	387	23	2	3	3	3	3	3	3	3	28	5	4	4	4	3	3	5	23	5	5	5	4	4	68	4	3	3	5
305	1	3	2	1	12	2	3	3	1	38	3	4	4	4	4	4	3	4	4	4	423	29	3	4	4	3	4	3	4	4	33	5	5	5	4	5	5	4	21	5	5	5	3	3	46	3	2	3	3
306	2	1	2	1	12	2	3	3	1	31	3	3	3	4	4	2	2	2	4	4	312	20	3	2	3	2	2	2	2	4	18	2	2	2	2	3	4	3	13	2	3	2	3	3	52	4	3	3	3
307	1	4	1	2	9	3	2	3	1	30	3	3	4	2	4	3	3	2	3	3	369	23	3	4	2	2	2	4	4	2	20	3	3	3	3	2	3	3	13	2	3	3	3	2	76	5	4	5	4
308	2	4	2	1	4	2	2	2	1	27	3	3	3	2	2	3	3	2	3	3	330	24	4	4	2	2	4	2	4	2	22	4	3	3	2	4	2	4	17	3	4	4	2	4	43	3	3	3	3
309	1	4	2	1	64	4	5	4	3	26	3	2	2	3	3	3	3	2	3	2	482	36	3	5	5	5	3	5	5	5	28	5	4	3	4	4	3	5	20	3	4	5	5	3	70	4	5	3	3
310	2	1	2	1	40	2	5	5	2	26	2	3	3	2	3	3	3	2	3	2	451	35	5	4	4	5	4	5	4	4	32	5	5	5	4	4	4	5	13	2	3	2	3	3	75	5	4	4	5
311	1	2	2	2	36	3	5	3	2	22	2	2	2	2	2	2	2	3	2	3	388	22	3	3	2	3	2	3	3	3	21	2	4	3	2	4	2	4	17	3	4	3	4	3	54	4	2	4	4
312	1	1	2	2	36	4	4	3	2	34	4	3	4	3	3	3	3	4	3	4	419	29	3	4	4	4	4	3	4	3	28	4	4	4	4	4	4	4	18	3	4	4	4	3	60	3	3	3	3
313	2	1	2	2	48	4	4	4	3	24	3	2	2	3	2	2	2	3	2	3	461	23	3	3	2	3	3	3	3	3	24	3	3	5	4	3	3	3	25	5	5	5	5	5	69	4	3	3	5
314	2	4	1	2	8	2	3	2	1	26	3	3	2	2	3	2	3	3	2	3	328	26	3	4	3	2	4	4	3	3	24	4	2	3	4	4	4	3	15	3	3	3	3	3	46	3	3	3	2
315	2	2	2	2	60	5	4	4	3	15	2	1	1	2	1	1	2	2	2	1	209	11	1	2	1	1	2	1	1	2	11	1	2	2	1	2	1	2	8	2	2	1	1	2	44	4	4	1	1
316	2	2	2	2	9	3	2	3	1	27	2	2	4	1	3	3	2	4	2	4	323	25	3	3	3	2	4	3	5	2	16	1	4	2	1	2	2	4	20	4	4	3	4	5	47	1	4	1	4
317	1	4	2	2	12	3	3	2	1	34	3	3	3	4	4	4	3	3	4	3	400	24	3	3	3	3	3	3	3	3	23	3	3	3	4	4	3	3	19	4	4	4	4	3	51	3	3	3	3
318	2	1	2	2	24	3	3	4	2	29	3	3	3	3	3	3	3	3	3	2	412	34	5	5	4	4	3	3	5	5	20	3	3	3	3	3	2	3	22	4	5	3	5	5	42	2	2	2	3
319	1	2	2	2	0	1	1	1	1	16	1	3	1	1	3	1	1	2	2	1	236	14	3	1	1	2	2	1	2	2	26	4	1	5	5	5	5	1	10	1	3	3	2	1	30	3	2	2	2
320	2	3	2	2	0	1	1	1	1	20	2	1	1	3	2	1	1	3	3	3	237	25	1	4	1	1	5	4	4	5	12	2	3	2	1	1	2	1	12	3	2	3	1	3	34	1	1	3	3
321	1	2	2	2	8	2	3	2	1	29	4	2	2	3	3	2	3	4	4	2	329	25	3	4	2	3	3	2	4	4	17	3	3	3	2	2	2	2	22	5	4	5	4	4	42	2	2	2	2
322	2	2	2	2	0	2	1	1	1	16	1	2	2	1	1	2	1	2	2	2	204	10	1	1	2	1	1	1	1	2	10	2	1	1	2	2	1	1	6	2	1	1	1	1	47	4	4	1	1
323	2	1	2	2	0	1	1	3	1	14	2	1	1	2	2	1	1	1	2	1	174	12	2	1	2	2	1	2	1	1	9	2	1	1	1	1	2	1	8	2	1	2	1	2	30	2	2	1	2
324	2	2	1	1	12	3	3	2	1	10	1	1	1	1	1	1	1	1	1	1	454	36	4	4	5	5	5	4	5	4	32	5	4	4	5	5	4	5	24	5	5	5	5	4	46	3	3	2	2
325	2	3	1	1	24	4	3	3	2	29	2	3	2	3	4	3	4	4	2	2	336	24	3	3	3	2	3	2	4	4	19	2	3	3	3	3	3	2	17	4	3	4	3	3	51	3	4	4	2
326	1	2	2	2	12	2	3	3	1	30	3	3	3	3	3	3	3	3	3	3	419	31	4	4	4	4	3	4	4	4	21	3	3	3	3	3	3	3	18	3	4	3	4	4	58	4	3	4	3
327	1	1	1	2	6	2	2	3	1	29	2	2	3	4	2	4	2	4	3	3	364	22	2	3	2	3	2	4	3	3	20	2	4	2	3	3	3	3	15	3	2	3	3	4	43	2	2	3	2
328	1	3	2	1	50	5	3	5	3	31	3	2	3	3	3	4	4	3	4	2	325	19	3	2	3	2	2	2	2	3	21	3	3	3	3	3	3	3	13	4	2	3	2	2	45	3	3	3	3
329	2	4	2	1	6	2	2	3	1	19	1	3	1	1	1	3	3	2	3	1	370	22	3	2	3	3	3	3	3	2	22	4	2	2	4	4	3	3	13	2	2	3	3	3	56	4	3	2	2
330	1	4	1	1	6	3	3	1	1	27	3	2	2	3	3	3	3	3	3	2	339	33	4	4	4	4	4	4	5	4	19	3	3	2	2	3	3	3	14	2	4	3	3	2	53	4	2	3	3
331	1	3	2	1	64	4	5	4	3	30	3	3	3	3	3	3	3	3	3	3	418	26	3	3	3	4	3	3	4	3	26	4	4	4	4	3	4	3	15	3	3	3	3	3	60	4	3	3	4
332	2	4	1	1	24	2	4	4	2	20	3	1	3	3	1	1	1	3	1	3	384	26	3	3	4	3	3	3	4	3	24	4	3	3	3	4	4	3	16	4	3	3	3	3	61	4	3	4	3
333	2	2	1	1	36	3	4	4	2	10	1	1	1	1	1	1	1	1	1	1	477	21	2	3	2	3	3	2	3	3	32	4	5	5	4	5	5	4	14	3	3	3	3	2	75	5	4	4	4
334	2	1	2	1	30	5	3	3	2	30	3	3	3	3	3	3	3	3	3	3	400	28	3	3	3	3	4	4	4	4	24	3	3	4	4	3	3	4	18	4	4	4	3	3	62	3	4	3	4
335	2	4	2	1	27	3	4	3	2	36	4	3	4	4	4	3	4	4	3	3	452	24	3	3	3	3	3	3	3	3	20	3	3	3	2	3	3	3	20	5	4	4	4	3	71	5	4	4	4
336	2	1	1	1	18	3	3	3	1	37	4	4	4	3	3	4	4	3	4	4	375	27	4	3	4	3	3	4	3	3	21	3	3	3	3	3	3	3	19	4	4	4	3	4	58	4	3	3	3
337	2	2	2	1	30	3	3	5	2	34	3	4	3	4	3	3	4	3	3	4	391	35	5	4	4	4	5	4	5	4	27	5	3	3	5	3	3	5	14	3	2	3	3	3	46	2	3	2	3
338	1	1	1	2	60	4	4	5	3	33	4	3	2	4	2	4	4	2	4	4	339	21	4	2	3	2	2	3	2	3	19	3	3	2	3	4	2	2	13	2	2	4	2	3	55	4	4	4	3
339	1	4	1	1	100	5	5	5	3	40	4	4	4	4	4	4	4	4	4	4	442	36	5	4	5	4	4	5	5	4	31	4	5	4	5	4	4	5	22	4	4	5	4	5	43	3	2	2	2
340	2	4	1	1	9	3	2	3	1	26	2	3	4	3	2	2	4	2	2	2	349	35	4	4	4	5	4	5	4	5	20	3	3	2	3	3	2	4	15	4	3	3	3	2	54	4	3	4	2
341	1	2	1	2	2	1	2	2	1	18	1	1	1	2	3	2	1	2	3	2	372	24	4	4	2	3	4	2	3	2	24	2	4	4	4	3	3	4	13	2	3	3	3	2	56	4	3	4	4
342	2	3	2	2	30	3	3	5	2	40	4	4	4	4	4	4	4	4	4	4	430	38	5	5	4	5	5	4	5	5	33	4	4	5	5	5	5	5	21	5	4	4	4	4	38	2	2	2	3
343	1	3	2	1	6	2	2	3	1	27	3	3	3	2	3	3	2	3	2	3	357	23	4	3	3	2	3	3	3	2	17	2	3	2	2	3	3	2	13	3	3	2	3	2	73	4	4	4	5
344	1	2	2	2	0	1	1	1	1	16	2	1	2	2	1	2	1	2	1	2	196	14	2	1	2	2	2	1	2	2	10	1	1	2	2	1	1	2	8	1	1	2	2	2	25	1	1	1	1
345	1	4	2	1	64	4	5	4	3	27	3	3	3	2	3	3	2	2	3	3	507	21	3	2	2	3	3	3	2	3	30	5	4	4	4	5	4	4	24	4	5	5	5	5	80	4	5	5	5
346	2	3	2	2	64	4	5	4	3	35	4	3	4	3	3	3	4	4	3	4	404	22	2	3	2	3	3	3	3	3	21	3	3	3	3	3	3	3	20	4	3	5	3	5	46	2	2	3	3
347	2	1	2	1	4	2	2	2	1	26	3	3	2	3	3	2	2	3	2	3	334	22	3	2	2	2	4	2	3	4	17	3	2	3	3	2	2	2	15	4	2	4	3	2	51	4	2	3	2
348	1	4	2	2	1	1	2	1	1	25	3	3	2	2	2	3	3	2	3	2	286	16	2	2	2	2	2	2	2	2	16	2	3	2	2	2	2	3	21	4	5	4	4	4	43	2	3	3	3
349	2	1	1	1	4	2	2	2	1	26	2	3	3	2	3	3	3	3	2	2	337	19	2	2	3	3	2	2	3	2	17	2	3	2	3	2	3	2	12	3	2	2	3	2	46	3	3	2	3
350	1	4	1	2	2	1	2	2	1	24	3	3	3	2	2	2	3	2	2	2	306	18	3	2	3	2	2	2	2	2	17	2	2	3	3	3	2	2	24	5	5	5	5	4	43	3	3	3	2
351	1	2	1	2	12	1	4	4	1	22	3	2	2	2	2	2	3	2	2	2	320	20	3	3	2	2	3	3	2	2	18	3	2	2	3	3	3	2	16	4	3	3	2	4	50	4	2	3	3
352	1	4	2	1	64	4	5	4	3	25	2	3	2	2	3	3	3	2	3	2	521	37	5	4	5	5	5	4	5	4	33	5	4	4	5	5	5	5	20	4	4	4	4	4	78	5	4	5	5
353	2	3	2	2	64	4	5	4	3	36	4	4	3	3	4	3	3	4	4	4	386	20	3	2	2	3	2	3	3	2	30	4	3	4	5	5	4	5	23	5	5	4	5	4	46	3	2	3	3
354	2	2	2	2	0	1	1	2	1	35	3	3	4	3	3	4	4	4	4	3	369	33	3	4	5	5	4	3	4	5	20	3	2	3	3	3	3	3	18	3	3	5	4	3	47	3	3	2	3
355	2	3	1	1	6	3	2	2	1	21	1	4	2	3	2	2	4	1	1	1	348	22	5	2	2	1	1	1	5	5	24	5	5	3	3	2	5	1	10	1	3	3	1	2	54	3	5	5	2
356	2	4	2	1	18	3	3	3	1	35	4	4	3	4	3	3	3	4	3	4	468	24	3	3	3	3	3	3	3	3	30	5	5	3	5	3	5	4	22	5	5	3	5	4	67	3	4	5	5
357	2	4	2	2	45	3	4	5	3	35	4	3	3	4	4	3	4	3	4	3	396	24	3	3	3	3	3	3	3	3	26	4	4	3	4	4	3	4	18	4	3	3	4	4	51	3	3	3	3
358	1	1	2	1	80	5	5	4	3	40	4	4	4	4	4	4	4	4	4	4	426	20	2	3	3	3	2	3	2	2	30	4	4	4	5	5	4	4	22	5	4	4	5	4	41	3	2	3	3
359	2	1	2	2	18	3	3	3	1	25	2	4	2	1	3	4	3	2	2	2	352	20	1	2	3	2	3	4	4	1	22	3	5	3	2	3	5	1	13	4	1	3	3	2	57	2	1	1	3
360	1	3	1	1	75	5	4	5	3	40	4	4	4	4	4	4	4	4	4	4	430	36	4	4	5	4	4	5	5	5	16	2	2	2	2	2	3	3	22	4	4	5	4	5	75	5	4	4	4
361	2	2	1	2	32	4	3	4	2	37	4	4	4	4	4	3	4	3	4	3	456	38	4	5	5	5	5	4	5	5	28	3	5	5	4	3	4	4	13	3	2	3	2	3	70	4	3	5	4
362	1	4	1	1	100	5	5	5	3	40	4	4	4	4	4	4	4	4	4	4	407	19	2	3	2	2	3	2	3	2	16	2	3	3	2	2	2	2	23	4	5	4	5	5	44	3	2	2	3
363	2	3	1	1	4	2	2	2	1	14	1	1	3	1	1	1	1	1	3	1	427	33	3	4	5	4	4	3	5	5	33	5	5	4	5	5	4	5	20	4	3	4	5	4	46	3	3	3	3
364	2	1	2	1	64	4	5	4	3	28	3	3	3	3	3	3	2	2	3	3	468	36	5	5	5	5	3	5	4	4	29	3	4	5	5	4	5	3	22	3	5	4	5	5	68	5	3	4	5
365	2	1	1	1	16	1	5	4	1	14	1	3	1	1	1	3	1	1	1	1	429	29	3	3	3	3	4	5	5	3	32	5	4	4	5	5	5	4	21	4	3	4	5	5	45	3	3	2	2
366	1	3	2	1	12	3	3	2	1	24	3	2	2	2	3	3	2	2	1	4	395	25	1	3	3	2	4	5	2	5	22	4	1	3	5	4	1	4	16	2	5	3	2	4	58	2	3	5	3
367	1	1	1	1	12	2	3	3	1	28	3	2	3	3	3	3	3	2	3	3	417	33	4	4	5	4	4	4	5	3	33	5	4	4	5	5	5	5	13	2	2	3	3	3	67	3	3	3	5
368	1	1	2	2	6	3	3	1	1	28	2	2	3	3	3	3	3	3	3	3	337	21	4	2	3	2	3	3	2	2	22	3	4	2	4	3	3	3	23	5	4	4	5	5	49	2	3	4	3
369	2	4	1	1	32	4	3	4	2	10	1	1	1	1	1	1	1	1	1	1	431	39	5	5	5	5	4	5	5	5	31	4	5	4	5	4	5	4	12	3	3	2	2	2	44	3	2	3	3
370	2	3	2	1	45	5	4	3	3	24	2	3	2	3	2	3	2	3	2	2	378	32	5	3	4	3	3	5	4	5	32	5	5	4	4	4	5	5	22	5	5	4	5	3	43	3	2	2	3
371	2	3	1	1	36	3	4	4	2	40	4	4	4	4	4	4	4	4	4	4	469	37	4	5	4	5	5	4	5	5	32	5	5	5	4	4	4	5	24	5	5	4	5	5	76	5	4	5	5
372	2	1	1	1	75	5	4	5	3	29	2	2	3	4	3	2	4	3	2	4	373	19	2	3	2	3	2	3	2	2	21	3	3	3	3	3	3	3	17	3	3	3	4	4	52	3	4	4	3
373	1	2	1	1	32	4	3	4	2	10	1	1	1	1	1	1	1	1	1	1	457	35	4	4	4	5	5	4	5	4	33	5	5	5	4	5	4	5	14	3	3	3	3	2	76	5	4	4	4
374	2	2	2	2	45	5	4	3	3	34	3	3	3	4	4	3	3	4	4	3	387	31	4	4	4	4	4	4	3	4	25	4	3	4	4	3	3	4	17	4	3	4	3	3	51	3	3	3	3
375	1	1	1	1	32	4	3	4	2	40	4	4	4	4	4	4	4	4	4	4	494	20	3	3	3	2	2	2	3	2	34	5	5	5	5	5	5	4	22	4	5	4	5	4	76	5	4	4	5
376	2	1	2	2	48	4	5	3	3	20	2	2	2	2	2	2	2	2	2	2	445	33	4	4	4	4	5	4	4	4	34	5	5	5	5	5	4	5	12	2	2	3	3	2	78	5	4	4	5
377	1	3	1	1	6	3	2	2	1	27	3	2	3	2	2	3	3	3	3	3	392	24	3	3	3	3	3	3	3	3	24	4	3	3	4	4	3	3	17	4	4	3	3	3	57	4	3	3	4
378	2	3	1	1	8	4	2	2	1	30	4	3	4	3	4	2	2	2	2	4	392	26	3	4	3	2	4	4	4	2	23	3	2	4	2	4	4	4	13	3	3	2	2	3	53	2	3	4	4
379	1	1	2	1	4	2	2	2	1	27	4	4	4	2	2	3	2	2	2	2	371	27	3	2	4	4	4	2	4	4	19	3	2	3	2	3	4	2	15	2	4	3	4	2	53	4	4	2	3
380	2	3	2	2	48	4	5	3	3	38	3	3	4	4	4	4	4	4	4	4	415	31	4	3	5	4	4	4	3	4	18	3	2	3	3	2	3	2	20	4	4	5	4	3	69	5	4	5	3
381	2	1	2	1	6	2	2	3	1	31	4	4	4	2	2	2	3	3	3	4	332	36	5	4	4	4	5	5	4	5	21	2	3	4	3	3	4	2	14	3	3	2	3	3	48	4	4	2	3
382	1	4	1	1	36	3	5	3	2	10	1	1	1	1	1	1	1	1	1	1	415	37	4	4	5	4	5	5	5	5	19	3	3	3	3	3	2	2	23	5	4	5	4	5	40	2	3	2	2
383	1	3	1	1	50	5	3	5	3	37	3	4	4	3	4	4	4	4	4	3	425	23	3	2	3	3	3	3	3	3	29	4	3	5	3	4	5	5	23	5	4	5	5	4	72	4	5	3	5
384	1	3	1	1	75	5	4	5	3	40	4	4	4	4	4	4	4	4	4	4	488	22	3	3	3	3	3	2	3	2	31	5	4	5	4	4	5	4	22	4	5	5	4	4	75	4	4	4	4
385	2	3	1	1	12	2	3	3	1	30	3	3	3	3	3	3	3	3	3	3	406	28	3	4	3	4	3	4	3	4	21	3	3	3	3	3	3	3	17	4	3	3	3	4	57	3	4	3	3
386	1	4	2	2	75	5	4	5	3	40	4	4	4	4	4	4	4	4	4	4	494	36	5	4	4	4	4	5	5	5	32	5	5	4	4	5	4	5	13	3	2	3	2	3	73	4	5	5	4
387	1	4	2	2	10	1	3	5	1	29	3	2	4	1	3	4	2	4	3	3	358	26	3	5	4	3	2	3	2	4	27	2	5	4	2	4	5	5	16	3	4	4	3	2	50	2	3	3	3
388	1	3	2	1	75	5	4	5	3	37	4	4	4	3	3	4	4	4	4	3	453	35	5	4	4	4	5	4	5	4	29	5	3	5	3	4	5	4	20	3	4	5	5	3	63	3	4	4	3
389	1	4	1	1	100	5	5	5	3	40	4	4	4	4	4	4	4	4	4	4	490	36	4	5	4	4	5	5	5	4	31	4	4	5	5	4	4	5	12	3	2	2	2	3	78	4	5	4	5
390	2	4	1	1	4	2	2	2	1	26	3	3	3	3	2	2	2	3	2	3	373	21	2	4	3	2	2	3	3	2	22	3	2	2	4	4	4	3	15	3	4	2	2	4	72	4	4	4	4
391	1	3	2	2	36	3	5	3	2	14	3	1	1	1	1	1	1	3	1	1	415	33	3	4	4	5	3	5	5	4	19	2	3	3	3	2	3	3	20	4	5	4	4	3	48	3	3	3	3
392	2	2	1	1	75	5	4	5	3	37	4	4	3	4	4	4	4	4	3	3	345	23	5	1	3	4	2	2	3	3	24	5	3	4	5	3	2	2	12	4	2	1	4	1	53	2	1	2	1
393	1	3	2	1	6	2	2	3	1	23	3	2	3	3	2	2	2	2	2	2	349	19	2	2	2	2	3	3	2	3	18	3	2	3	3	2	2	3	13	2	3	3	3	2	75	5	4	4	4
394	2	4	2	2	1	1	2	1	1	22	3	2	2	2	2	2	3	2	2	2	321	19	2	3	2	2	3	3	2	2	17	2	2	2	3	2	3	3	11	2	2	2	2	3	41	2	3	2	3
395	2	2	2	2	60	5	4	4	3	26	3	2	3	3	3	3	2	2	2	3	450	38	5	5	4	5	5	5	4	5	32	4	4	5	5	4	5	5	20	5	3	3	4	5	71	4	4	5	5
396	1	2	2	1	6	3	2	2	1	26	3	2	2	2	3	2	3	3	3	3	347	33	4	4	4	5	4	4	4	4	20	4	3	4	2	3	2	2	18	3	4	4	3	4	42	3	3	3	2
397	2	2	2	1	60	5	4	4	3	27	2	3	2	2	3	3	3	3	3	3	392	34	4	4	5	4	4	5	4	4	33	4	5	5	4	5	5	5	21	5	4	4	4	4	43	3	3	3	3
398	2	2	2	1	24	4	4	2	2	37	4	4	4	4	4	3	3	4	4	3	414	32	5	4	4	3	4	3	5	4	27	3	3	5	5	3	4	4	24	5	5	5	5	4	64	4	4	4	3
399	2	1	1	1	4	2	2	2	1	21	2	3	2	2	2	2	2	2	2	2	388	24	3	3	3	3	3	3	3	3	19	3	3	2	3	3	3	2	13	2	3	2	2	4	74	4	4	5	4
400	1	1	2	1	12	3	3	2	1	30	3	3	3	3	3	3	3	3	3	3	432	28	3	4	3	4	4	3	4	3	27	4	4	4	4	4	3	4	19	4	4	4	3	4	61	3	3	3	4
401	2	4	1	2	2	1	3	1	1	25	2	3	2	3	2	2	3	2	3	3	327	21	3	2	2	3	2	3	3	3	18	3	3	2	2	3	2	3	11	3	2	2	2	2	42	3	2	2	3
402	2	3	1	1	24	2	4	4	2	35	4	4	4	3	4	3	3	3	4	3	474	32	3	3	4	5	4	5	5	3	34	5	4	5	5	5	5	5	23	4	5	4	5	5	67	5	5	3	3
403	1	4	1	1	8	4	2	2	1	19	3	1	2	1	3	3	1	1	2	2	330	20	3	2	2	2	2	3	4	2	18	3	3	2	2	3	2	3	15	3	3	3	3	3	46	3	2	3	2
404	1	4	1	2	80	5	5	4	3	37	4	4	4	3	3	4	3	4	4	4	493	33	3	5	5	3	4	3	5	5	31	5	5	4	4	4	4	5	24	5	4	5	5	5	74	3	4	4	5
405	2	1	2	2	0	1	1	1	1	15	2	2	1	2	2	1	1	1	1	2	186	14	1	2	2	2	2	2	2	1	19	1	4	1	4	1	4	4	8	2	1	2	1	2	25	2	1	2	1
406	2	4	1	1	3	1	2	3	1	35	4	4	4	3	4	3	3	3	3	4	403	27	4	4	3	4	3	3	3	3	21	3	3	3	3	3	3	3	18	4	3	3	4	4	63	4	4	3	4
407	2	2	2	1	24	4	3	3	2	25	3	2	2	2	3	2	3	3	2	3	391	23	2	4	2	4	4	2	2	3	22	2	4	3	4	2	3	4	18	4	4	2	4	4	52	4	3	4	3
408	1	3	1	1	12	2	4	2	1	19	2	2	3	2	3	1	1	1	3	1	382	26	4	4	3	3	4	2	4	2	24	3	3	3	4	4	3	4	15	3	3	3	3	3	72	4	4	4	4
409	2	3	2	2	0	1	1	1	1	21	2	2	3	2	1	2	2	1	3	3	240	18	3	2	2	3	3	2	2	1	15	2	2	3	1	2	2	3	11	1	2	3	3	2	38	3	3	3	1
410	1	1	2	2	45	3	4	5	3	39	4	4	4	4	4	3	4	4	4	4	390	34	5	5	3	5	5	4	4	3	26	5	5	3	3	3	4	3	16	3	3	4	3	3	72	5	3	5	5
411	1	3	1	1	64	4	5	4	3	37	4	3	3	4	4	4	4	4	3	4	429	29	3	3	3	4	5	5	3	3	29	3	4	3	5	5	5	4	15	3	3	3	3	3	71	4	5	4	3
412	1	4	1	1	18	3	3	3	1	27	3	3	3	4	2	2	2	3	1	4	354	24	4	2	1	5	4	1	3	4	19	2	2	2	5	4	2	2	13	5	2	2	1	3	51	4	1	5	2
413	1	1	2	2	0	3	1	2	1	24	2	3	2	3	2	3	3	2	2	2	439	35	5	4	4	4	5	4	5	4	32	5	4	5	5	5	4	4	22	4	5	4	5	4	43	2	2	3	3
414	1	2	2	2	9	3	2	3	1	30	2	2	4	4	2	4	3	3	4	2	367	39	5	5	5	5	5	5	5	4	23	4	3	2	4	4	2	4	18	2	4	4	4	4	44	2	3	4	2
415	1	3	1	2	18	3	3	3	1	38	4	4	4	3	4	3	4	4	4	4	373	27	3	4	4	3	3	3	3	4	25	4	3	3	4	4	4	3	16	3	3	4	3	3	51	3	3	3	3
416	2	4	2	2	9	3	2	3	1	27	3	2	3	3	3	3	3	2	2	3	341	37	5	5	5	5	4	4	4	5	20	2	3	2	4	2	3	4	14	2	3	4	2	3	53	4	4	3	3
417	1	3	2	1	12	1	5	3	1	35	3	4	3	4	4	3	4	4	3	3	408	30	4	4	4	4	3	3	4	4	35	5	5	5	5	5	5	5	17	4	4	3	3	3	51	3	3	3	3
418	1	2	1	1	9	3	2	3	1	26	2	2	3	4	3	3	3	2	2	2	366	22	2	2	3	3	3	2	3	4	20	2	3	3	3	3	3	3	14	3	3	2	3	3	50	4	2	4	3
419	1	1	2	1	0	1	1	1	1	40	4	4	4	4	4	4	4	4	4	4	431	19	2	2	2	3	2	2	3	3	32	4	5	4	4	5	5	5	23	5	4	5	5	4	41	2	3	2	3
420	1	2	1	1	80	4	5	5	3	26	4	1	1	4	1	2	4	4	1	4	361	27	2	5	4	4	2	3	2	5	21	3	5	2	4	1	2	4	17	5	1	5	1	5	49	5	2	1	2
421	2	4	2	1	9	3	2	3	1	24	2	2	2	3	3	2	3	2	3	2	330	24	4	3	4	4	3	2	2	2	22	2	4	4	3	3	3	3	13	2	3	2	3	3	44	4	3	3	2
422	1	4	1	2	48	4	4	4	3	36	4	3	4	3	3	4	4	3	4	4	488	34	3	5	5	5	3	5	4	4	27	4	3	3	3	4	5	5	22	5	5	4	5	3	68	4	5	5	5
423	1	1	1	1	4	2	2	2	1	25	2	3	2	2	2	3	3	3	3	2	311	19	3	2	3	2	2	3	2	2	31	4	5	4	4	5	5	4	13	2	2	3	3	3	43	3	3	3	3
424	2	1	2	1	9	3	2	3	1	38	3	4	4	4	3	4	4	4	4	4	459	19	2	2	3	3	2	2	2	3	31	5	4	5	4	5	4	4	17	3	3	3	4	4	74	4	4	3	5
425	2	3	2	2	0	1	1	1	1	22	1	3	2	3	1	3	1	3	3	2	256	10	1	1	1	3	1	1	1	1	13	3	2	3	1	1	1	2	7	1	1	2	1	2	53	5	1	5	5
426	1	2	1	2	8	2	3	2	1	28	3	4	1	1	3	4	4	4	1	3	323	19	4	1	1	1	5	1	2	4	15	1	3	1	4	2	2	2	17	3	3	4	2	5	46	1	4	3	3
427	1	4	1	1	12	2	3	3	1	30	3	3	3	3	3	3	3	3	3	3	385	35	4	4	4	5	4	4	5	5	24	4	4	3	3	4	3	3	15	3	3	3	3	3	51	3	3	3	3
428	2	2	1	1	9	3	2	3	1	28	3	2	3	3	2	3	3	3	3	3	455	37	5	3	4	5	5	5	5	5	30	4	5	4	5	5	3	4	24	5	4	5	5	5	77	5	5	5	5
429	1	4	1	1	4	2	2	2	1	30	2	2	3	3	4	3	2	3	4	4	333	19	2	2	2	3	3	2	3	2	20	4	2	3	3	3	3	2	15	2	3	4	2	4	52	2	4	3	2
430	1	2	2	2	24	2	4	4	2	29	3	3	4	3	4	3	1	2	4	2	310	16	3	1	1	5	2	1	2	1	19	3	2	3	3	3	1	4	14	4	1	1	4	4	48	2	2	3	3
431	2	1	2	2	2	1	3	1	1	37	4	3	4	4	4	4	3	4	3	4	447	39	5	5	4	5	5	5	5	5	28	3	5	4	4	3	5	4	10	2	2	2	2	2	66	4	5	4	4
432	2	2	2	2	0	1	1	1	1	19	1	2	3	1	2	1	1	3	2	3	236	20	1	3	3	3	2	3	3	2	25	5	4	5	5	4	1	1	9	2	1	3	2	1	30	1	3	2	3
433	1	2	2	1	0	1	1	2	1	15	2	1	2	1	2	1	2	1	2	1	199	13	2	2	2	2	1	1	2	1	11	1	2	2	1	1	2	2	8	1	1	2	2	2	35	4	1	1	1
434	2	2	1	2	60	5	4	4	3	29	3	3	3	3	2	3	3	3	3	3	428	20	3	2	2	3	2	2	3	3	27	4	3	3	4	4	5	4	15	3	3	3	3	3	66	5	3	3	5
435	1	3	1	1	64	4	5	4	3	36	4	3	4	3	4	4	4	3	3	4	426	32	4	4	3	4	3	5	5	4	32	5	4	4	4	5	5	5	17	4	3	3	4	3	68	4	5	4	5
436	2	4	2	2	36	3	4	4	2	37	4	3	4	4	4	3	3	4	4	4	423	27	3	3	3	4	3	4	3	4	25	4	3	4	4	3	3	4	15	3	3	3	3	3	78	5	5	4	5
437	2	1	2	1	0	3	1	3	1	12	1	1	1	1	1	2	1	1	1	2	183	15	2	2	2	1	2	2	2	2	13	2	2	2	1	2	2	2	14	4	1	4	1	4	24	2	1	2	1
438	1	2	2	2	25	5	2	5	2	35	4	3	4	3	3	3	3	4	4	4	396	22	3	2	2	3	3	3	3	3	29	5	3	4	3	5	4	5	21	5	5	5	3	3	43	2	2	3	3
439	1	4	2	1	75	5	4	5	3	30	3	3	3	3	3	3	3	3	3	3	391	37	5	5	4	5	4	5	4	5	26	4	4	3	4	4	4	3	15	3	3	3	3	3	60	3	4	4	4
440	2	3	2	1	64	4	5	4	3	36	3	3	4	3	4	4	4	4	3	4	405	29	3	4	4	3	3	4	4	4	27	4	4	4	4	4	3	4	23	4	4	5	5	5	60	4	4	4	4
441	2	1	2	2	48	4	4	4	3	21	3	2	2	2	2	2	2	2	2	2	348	22	3	3	1	4	1	4	3	3	19	4	4	1	3	3	2	2	8	1	1	1	1	4	55	1	4	2	5
442	2	2	2	1	60	5	4	4	3	26	3	3	2	3	3	3	2	2	3	2	450	38	5	5	5	4	4	5	5	5	31	4	5	4	5	4	5	4	24	5	5	5	5	4	43	3	2	2	3
443	1	3	1	1	12	3	2	4	1	32	2	4	3	3	4	3	3	2	4	4	335	25	4	2	2	4	4	3	3	3	18	3	3	3	3	2	2	2	13	3	2	3	2	3	48	2	3	3	3
444	1	2	1	2	2	1	2	2	1	24	3	2	3	1	3	3	3	3	1	2	327	25	4	4	3	2	3	2	4	3	18	2	2	4	2	4	2	2	20	4	4	4	4	4	52	3	3	4	3
445	1	1	2	1	24	4	4	2	2	35	4	3	4	3	3	3	3	4	4	4	420	34	3	3	4	5	4	5	5	5	31	5	4	5	4	5	4	4	13	2	3	2	3	3	70	4	3	4	5
446	2	1	2	2	9	3	2	3	1	33	4	3	3	3	3	3	3	3	4	4	378	24	3	3	3	3	3	3	3	3	31	5	4	5	4	4	5	4	15	3	3	3	3	3	56	3	4	3	4
447	2	1	2	2	36	3	4	4	2	15	2	2	1	1	1	2	2	1	2	1	182	10	1	1	1	2	1	2	1	1	11	2	1	1	2	1	2	2	17	4	4	1	4	4	24	1	1	2	2
448	1	1	2	1	18	3	3	3	1	38	3	4	4	4	4	4	3	4	4	4	454	30	5	3	5	3	4	4	3	3	25	3	3	5	4	3	4	3	12	3	2	2	2	3	69	3	5	3	4
449	1	3	1	1	64	4	5	4	3	38	4	3	3	4	4	4	4	4	4	4	435	31	4	4	3	5	4	5	3	3	19	2	3	3	3	3	2	3	12	2	2	2	3	3	78	5	5	5	5
450	2	3	1	1	64	4	5	4	3	36	4	4	4	3	3	4	3	4	4	3	400	28	3	3	3	3	4	4	4	4	21	3	3	3	3	3	3	3	15	3	3	3	3	3	59	3	3	4	3
451	2	3	2	2	0	1	1	1	1	21	2	2	1	1	3	2	2	3	2	3	273	17	3	1	1	3	2	2	2	3	13	3	3	1	1	2	2	1	13	3	3	3	2	2	59	4	4	5	1
452	2	3	1	1	36	3	4	4	2	35	3	4	4	3	3	3	4	4	4	3	472	30	5	5	3	5	3	3	3	3	29	4	5	4	4	4	4	4	13	3	2	3	2	3	68	5	4	3	3
453	2	1	2	2	48	4	4	4	3	26	3	2	3	3	3	2	2	3	2	3	416	32	3	3	4	5	3	5	5	4	30	4	5	4	5	5	4	3	18	4	3	4	3	4	69	3	5	3	4
454	2	3	2	2	0	3	1	1	1	22	3	1	2	3	3	3	1	1	3	2	251	15	2	2	2	2	1	1	2	3	16	3	3	3	2	1	3	1	9	2	1	3	2	1	36	1	3	3	3
455	2	2	1	1	24	3	3	4	2	38	3	4	4	4	4	3	4	4	4	4	463	33	3	4	4	3	4	5	5	5	31	3	5	5	4	5	5	4	14	3	3	3	3	2	76	4	5	4	4
456	2	3	2	1	12	2	3	3	1	34	3	4	3	3	4	4	4	3	3	3	376	24	3	3	3	3	3	3	3	3	25	3	3	4	3	4	4	4	17	3	4	3	3	4	51	3	3	3	3
457	1	4	2	1	6	3	2	2	1	22	2	3	2	2	2	2	2	2	3	2	362	22	3	3	2	4	2	4	2	2	31	5	4	4	5	4	4	5	17	4	3	3	4	3	54	2	3	4	2
458	2	3	2	1	6	2	2	3	1	21	2	2	2	2	2	2	2	2	3	2	338	20	2	3	4	2	2	2	3	2	18	2	3	3	2	3	3	2	21	4	4	4	4	5	46	3	3	3	3
459	1	3	2	1	36	4	4	3	2	34	4	3	3	4	3	3	4	4	3	3	407	29	4	3	4	3	4	3	4	4	25	3	4	3	3	4	4	4	17	3	4	4	3	3	51	3	3	3	3
460	2	2	1	2	32	4	3	4	2	25	3	3	3	3	2	2	2	2	3	2	465	29	3	4	3	5	3	4	4	3	29	5	4	3	4	5	5	3	18	4	3	4	4	3	78	5	4	5	5
461	1	3	1	1	24	4	3	3	2	40	4	4	4	4	4	4	4	4	4	4	431	35	4	5	5	4	4	4	4	5	17	2	3	3	2	2	3	2	23	4	5	5	4	5	81	5	4	5	5
462	1	1	2	1	36	3	4	4	2	26	3	2	3	2	2	3	3	2	3	3	453	33	4	5	4	4	4	5	4	3	18	2	3	2	3	3	3	2	17	3	3	5	3	3	77	5	4	5	4
463	2	3	2	1	0	3	1	3	1	21	1	2	1	2	3	2	3	2	2	3	241	17	3	3	3	1	1	3	2	1	23	4	4	1	4	1	4	5	5	1	1	1	1	1	35	3	1	3	1
464	1	4	2	1	18	3	3	3	1	38	4	3	4	4	3	4	4	4	4	4	442	32	3	3	5	5	5	4	4	3	30	5	3	4	5	5	3	5	19	3	3	4	4	5	64	3	4	5	3
465	1	4	1	1	100	5	5	5	3	40	4	4	4	4	4	4	4	4	4	4	457	35	4	5	5	4	4	4	4	5	31	4	4	4	5	5	5	4	21	4	4	5	4	4	78	5	5	5	5
466	2	4	1	2	18	3	3	3	1	29	2	3	3	3	3	4	2	2	4	3	380	22	3	3	3	2	4	2	3	2	23	3	4	2	2	4	4	4	18	4	3	4	3	4	46	3	3	3	3
467	2	1	2	2	0	2	1	1	1	21	3	2	2	1	3	1	3	2	1	3	272	18	3	1	3	3	3	1	1	3	15	3	2	1	1	3	2	3	13	3	1	3	3	3	35	3	1	3	2
468	1	1	1	2	12	3	3	2	1	24	2	2	2	2	2	3	3	3	2	3	312	24	2	3	3	2	3	4	3	4	20	3	4	2	2	2	4	3	12	2	3	2	3	2	49	2	4	2	4
469	1	4	2	2	30	3	3	5	2	26	3	4	1	3	4	4	1	4	1	1	319	25	2	2	3	1	5	5	4	3	25	5	2	3	2	4	4	5	7	1	1	1	2	2	36	5	1	2	1
470	2	1	1	2	8	2	3	2	1	30	2	4	2	4	3	2	4	2	4	3	373	23	3	3	3	3	2	3	3	3	21	2	4	3	4	2	2	4	13	3	3	3	2	2	52	3	2	3	4
471	1	4	1	1	100	5	5	5	3	40	4	4	4	4	4	4	4	4	4	4	511	35	4	5	5	4	4	5	4	4	30	5	4	4	4	4	5	4	25	5	5	5	5	5	73	4	5	5	4
472	1	4	2	2	36	4	4	3	2	20	3	1	3	3	1	1	3	3	1	1	445	23	3	3	3	3	3	3	3	2	32	3	5	5	4	5	5	5	13	3	2	2	3	3	68	5	4	4	3
473	1	2	2	1	6	3	2	2	1	22	3	1	1	1	3	1	3	3	3	3	411	29	4	4	3	4	4	4	3	3	24	3	3	4	3	4	4	3	19	4	4	3	4	4	51	3	3	3	3
474	1	4	2	2	80	4	5	5	3	40	4	4	4	4	4	4	4	4	4	4	509	37	5	5	4	5	5	4	4	5	32	4	5	5	4	5	4	5	23	5	4	5	5	4	73	4	5	4	4
475	1	2	2	2	0	1	1	2	1	20	2	3	1	3	2	2	2	2	1	2	232	16	1	1	2	3	3	3	2	1	13	2	1	2	3	2	1	2	8	2	3	1	1	1	36	1	2	3	3
476	1	1	2	1	24	3	3	4	2	22	3	3	1	3	1	1	3	3	3	1	428	28	3	3	3	4	3	4	4	4	19	3	3	3	3	2	3	2	15	3	3	3	3	3	66	4	3	3	3
477	2	2	2	2	12	3	3	2	1	23	3	3	2	2	2	2	3	2	2	2	443	33	3	4	3	4	5	5	5	4	32	4	5	4	4	5	5	5	17	3	3	5	3	3	63	3	3	5	3
478	2	3	2	2	0	3	1	1	1	19	2	1	1	3	1	2	3	1	2	3	248	18	3	3	3	1	3	1	2	2	20	4	5	1	1	1	4	4	11	3	2	1	3	2	34	3	2	3	2
479	1	3	1	1	12	3	3	2	1	35	3	4	3	4	4	2	4	4	4	3	338	20	2	2	3	3	2	2	3	3	23	3	4	3	3	4	3	3	15	2	3	3	4	3	56	2	3	4	4
480	1	2	2	2	30	3	3	5	2	20	1	1	3	3	3	1	1	3	3	1	434	36	4	5	5	4	5	4	5	4	27	4	3	5	3	5	4	3	20	5	4	4	4	3	72	5	5	5	4
481	1	2	2	2	0	1	1	1	1	18	2	2	2	1	2	2	2	1	2	2	195	23	4	1	1	4	4	1	4	4	10	2	1	2	1	1	1	2	6	2	1	1	1	1	28	1	2	1	1
482	2	3	2	2	6	3	3	1	1	27	2	4	3	3	4	3	1	1	2	4	353	31	2	2	3	4	5	5	5	5	23	5	3	4	1	5	1	4	12	1	3	3	3	2	56	4	4	2	1
483	2	2	1	1	60	4	4	5	3	34	3	4	4	3	4	3	3	3	4	3	419	31	3	3	4	5	3	3	5	5	19	2	3	3	2	3	3	3	19	4	4	3	3	5	77	4	4	5	5
484	1	4	1	1	100	5	5	5	3	40	4	4	4	4	4	4	4	4	4	4	488	18	2	3	3	2	2	2	2	2	31	5	4	5	5	4	4	4	21	4	4	4	4	5	74	4	4	4	4
485	2	1	2	1	6	3	2	2	1	23	2	2	2	3	3	3	2	2	2	2	388	26	2	4	3	4	4	3	4	2	19	2	3	3	3	2	3	3	14	4	4	2	2	2	55	2	4	4	3
486	2	4	1	2	9	3	2	3	1	28	3	3	3	3	2	3	3	2	3	3	342	28	4	2	4	4	2	4	4	4	18	2	3	3	2	2	3	3	22	5	4	5	4	4	50	3	2	4	2
487	1	2	1	1	60	4	4	5	3	35	3	3	4	4	3	3	3	4	4	4	430	24	3	3	3	3	3	3	3	3	24	3	3	3	4	3	4	4	18	4	3	3	4	4	58	4	4	3	3
488	2	2	2	2	0	3	1	1	1	30	3	3	3	3	3	3	3	3	3	3	415	27	3	4	3	3	3	3	4	4	25	4	4	3	4	4	3	3	15	3	3	3	3	3	61	3	4	4	4
489	2	1	2	2	6	2	2	3	1	29	2	3	2	4	4	2	3	3	2	4	359	21	2	3	3	3	2	3	3	2	34	5	5	5	5	5	4	5	15	2	4	3	2	4	55	3	3	2	3
490	2	3	2	1	24	3	3	4	2	37	4	4	3	4	4	4	4	4	3	3	404	36	5	5	5	4	4	4	4	5	22	3	3	4	3	3	3	3	20	4	4	4	4	4	62	4	4	3	4
491	2	4	1	1	4	2	2	2	1	19	2	3	1	2	3	1	1	3	2	1	322	26	4	4	2	4	4	2	3	3	19	3	3	3	3	3	2	2	14	4	2	3	3	2	49	4	3	4	3
492	2	1	2	2	36	3	4	4	2	15	1	2	2	2	1	2	1	1	2	1	169	13	2	1	2	2	2	2	1	1	13	1	4	1	1	1	4	1	8	2	2	1	1	2	26	1	2	2	2
493	2	4	2	2	6	3	2	2	1	30	4	4	4	2	4	2	4	2	2	2	324	22	3	3	3	2	3	3	2	3	20	3	2	3	3	3	3	3	21	4	5	4	4	4	47	3	3	3	3
494	1	3	1	1	18	3	3	3	1	25	2	3	2	3	3	2	3	2	2	3	494	20	3	2	2	3	2	3	3	2	31	4	4	5	4	5	4	5	21	4	5	4	4	4	76	5	4	5	4
495	1	1	2	2	48	4	4	4	3	39	4	4	4	4	4	4	4	3	4	4	438	32	4	3	3	5	5	3	4	5	29	5	3	4	5	5	3	4	19	4	3	3	5	4	68	3	5	4	5
496	2	2	1	1	60	5	4	4	3	37	3	4	3	4	3	4	4	4	4	4	401	21	3	3	3	2	3	2	2	3	23	3	3	3	4	4	3	3	17	3	3	4	3	4	68	3	5	3	3
497	2	4	2	2	6	3	2	2	1	28	3	3	3	3	2	3	2	3	3	3	325	33	4	4	5	4	4	4	4	4	20	2	2	4	3	3	2	4	12	2	2	3	2	3	48	3	2	2	2
498	1	4	2	1	12	2	3	3	1	36	3	4	3	4	4	3	4	3	4	4	430	36	5	5	4	3	4	5	5	5	23	3	3	3	4	4	3	3	13	2	3	3	3	2	66	5	5	4	3
499	1	4	2	2	9	3	2	3	1	28	3	3	4	2	2	3	4	3	2	2	347	21	3	4	2	2	3	2	2	3	30	4	4	4	5	5	4	4	13	3	2	3	3	2	53	4	3	4	4
500	1	2	2	2	24	3	3	4	2	38	4	4	4	3	3	4	4	4	4	4	394	28	3	3	3	4	3	4	4	4	26	4	3	4	4	4	4	3	18	4	3	3	4	4	51	3	3	3	3
501	2	4	2	1	40	4	3	5	2	37	4	4	4	4	4	3	4	3	3	4	373	29	4	4	3	4	3	3	4	4	25	4	4	4	4	3	3	3	16	3	3	3	3	4	51	3	3	3	3
502	1	1	2	2	16	4	3	2	1	26	3	3	3	3	3	1	3	3	1	3	395	27	4	3	3	4	3	3	4	3	24	3	4	4	3	3	4	3	25	5	5	5	5	5	59	4	3	3	4
503	2	3	1	1	75	5	4	5	3	40	4	4	4	4	4	4	4	4	4	4	483	19	2	3	2	2	2	3	2	3	17	2	2	2	3	3	2	3	25	5	5	5	5	5	79	5	5	5	5
504	2	1	2	2	48	4	4	4	3	27	3	3	2	3	3	2	3	3	2	3	434	32	4	5	5	3	3	4	5	3	21	3	3	3	3	3	3	3	18	3	3	4	3	5	64	4	3	3	5
505	2	1	2	1	24	4	3	3	2	12	1	3	1	1	1	1	1	1	1	1	404	34	5	5	5	3	4	5	3	4	28	3	4	4	5	4	5	3	13	3	2	3	2	3	65	5	4	4	4
506	2	4	2	1	12	2	3	3	1	32	4	3	4	4	4	4	2	3	2	2	361	25	3	2	3	4	4	3	3	3	18	2	4	2	3	3	2	2	16	3	2	4	4	3	43	3	3	3	2
507	2	4	1	1	80	4	5	5	3	37	4	4	3	3	4	3	4	4	4	4	467	29	5	3	3	4	3	3	3	5	30	4	5	4	4	5	5	3	19	3	3	3	5	5	69	5	5	5	3
508	1	4	1	1	60	4	4	5	3	40	4	4	4	4	4	4	4	4	4	4	479	37	5	5	5	5	4	5	4	4	14	2	2	2	2	2	2	2	23	4	5	4	5	5	78	5	5	5	5
509	2	4	1	1	100	5	5	5	3	40	4	4	4	4	4	4	4	4	4	4	443	35	4	4	5	4	4	5	5	4	31	4	4	4	5	5	4	5	24	4	5	5	5	5	42	3	2	2	2
510	2	3	2	2	9	3	2	3	1	35	3	4	3	4	3	4	3	3	4	4	392	32	5	4	5	4	3	4	3	4	26	3	5	5	3	3	4	3	24	5	4	5	5	5	44	3	2	3	3
511	1	3	1	2	48	4	4	4	3	27	2	2	2	3	4	2	4	2	4	2	354	28	4	5	2	5	5	1	5	1	22	4	4	5	1	2	4	2	10	1	2	3	3	1	59	5	5	3	4
512	1	4	1	1	32	4	3	4	2	10	1	1	1	1	1	1	1	1	1	1	429	21	2	2	3	2	3	3	3	3	20	3	2	3	3	3	3	3	23	5	5	5	4	4	77	4	4	4	5
513	2	1	2	2	27	3	4	3	2	36	4	4	3	3	4	3	4	4	3	4	448	38	5	5	5	5	5	5	5	3	28	5	4	5	5	3	3	3	13	2	3	3	2	3	65	3	3	5	3
514	2	2	1	1	6	2	2	3	1	32	3	3	2	4	4	4	2	4	4	2	370	22	3	3	2	3	3	3	2	3	21	2	2	3	3	4	4	3	14	3	2	3	3	3	48	4	3	4	2
515	2	1	2	1	0	1	1	5	1	40	4	4	4	4	4	4	4	4	4	4	433	39	4	5	5	5	5	5	5	5	19	2	2	3	3	3	3	3	24	5	5	4	5	5	46	3	3	3	3
516	2	4	1	1	12	2	3	3	1	28	3	2	4	2	2	3	3	4	2	3	353	25	3	3	4	4	3	2	2	4	16	2	3	2	2	2	3	2	23	5	5	4	5	4	44	2	3	3	3
517	2	3	1	1	64	4	5	4	3	36	3	4	4	4	3	3	4	4	3	4	389	29	3	4	4	3	4	4	3	4	27	4	4	4	4	3	4	4	17	3	4	4	3	3	51	3	3	3	3
518	1	2	1	1	60	5	4	4	3	39	4	4	4	4	4	4	4	3	4	4	404	20	2	2	2	3	3	2	3	3	27	3	4	5	3	4	3	5	22	3	5	5	4	5	44	2	3	3	2
519	2	1	2	2	48	4	4	4	3	27	3	2	2	3	3	3	3	2	3	3	405	37	5	5	4	4	5	5	4	5	32	5	3	4	5	5	5	5	22	4	5	4	4	5	64	5	3	3	3
520	2	2	2	2	24	4	3	3	2	25	2	2	3	4	3	2	3	2	2	2	347	21	3	1	2	3	5	5	1	1	19	5	3	1	1	3	2	4	14	4	2	1	3	4	49	1	4	1	1
521	2	2	1	1	36	3	5	3	2	25	3	2	2	3	2	3	2	3	2	3	360	22	3	2	4	2	2	3	2	4	23	4	3	3	3	3	3	4	12	3	2	3	2	2	45	2	3	3	3
522	1	1	2	2	18	3	3	3	1	24	2	2	2	3	3	3	2	3	2	2	454	30	5	3	4	5	4	3	3	3	28	5	3	4	5	4	3	4	18	4	3	5	3	3	80	5	4	5	4
523	2	1	1	1	60	4	4	5	3	36	3	3	3	3	4	4	4	4	4	4	378	22	3	3	3	3	3	3	2	2	32	4	3	5	5	5	5	5	21	4	4	5	4	4	45	3	3	3	3
524	2	4	2	1	24	4	3	3	2	34	4	4	4	2	4	4	2	3	4	3	355	21	2	2	3	3	3	3	3	2	18	3	2	2	2	3	3	3	23	4	5	5	5	4	47	3	3	3	3
525	2	1	2	1	27	3	4	3	2	26	3	2	3	3	2	2	3	3	3	2	443	31	4	3	4	3	5	3	5	4	29	4	3	5	3	5	5	4	20	5	5	3	4	3	70	3	5	4	5
526	1	4	1	2	100	5	5	5	3	40	4	4	4	4	4	4	4	4	4	4	445	39	5	5	5	5	5	5	4	5	18	2	3	3	3	2	2	3	23	5	5	5	4	4	78	5	4	4	5
527	1	1	1	1	8	2	2	4	1	29	3	3	3	3	3	2	3	3	3	3	358	22	4	2	4	2	4	2	2	2	20	4	2	3	4	2	2	3	22	4	4	5	5	4	55	2	4	4	3
528	2	3	2	2	0	1	1	1	1	21	3	1	2	3	2	2	1	2	3	2	253	17	2	2	1	3	3	2	3	1	14	3	1	1	3	3	2	1	12	3	2	1	3	3	34	3	2	3	1
529	1	4	2	1	80	4	5	5	3	40	4	4	4	4	4	4	4	4	4	4	450	36	5	4	4	5	4	5	4	5	29	5	4	4	4	4	4	4	21	4	4	5	4	4	76	5	4	4	4
530	1	4	2	1	4	2	2	2	1	24	3	2	2	3	2	2	3	2	2	3	351	23	2	3	3	4	4	2	2	3	21	2	4	4	3	3	2	3	11	2	2	3	2	2	45	3	3	3	2
531	1	2	2	2	0	1	1	1	1	15	1	2	2	2	1	1	1	1	2	2	199	11	1	1	1	2	2	1	1	2	11	2	2	1	1	2	2	1	5	1	1	1	1	1	28	2	1	2	2
532	1	3	2	2	36	4	4	3	2	18	1	1	1	3	3	1	3	1	3	1	399	39	5	4	5	5	5	5	5	5	28	5	3	5	3	4	3	5	14	2	3	3	3	3	45	2	3	3	3
533	1	4	2	1	24	4	4	2	2	30	2	4	2	2	4	3	4	3	4	2	334	26	2	4	3	3	4	4	3	3	19	3	2	3	2	3	3	3	11	2	2	2	3	2	53	3	2	2	3
534	2	3	2	1	36	3	4	4	2	36	4	3	4	3	4	4	3	4	4	3	417	27	4	3	3	3	3	3	4	4	27	4	3	4	4	4	4	4	15	3	3	3	3	3	76	4	5	5	4
535	1	4	2	1	80	5	5	4	3	40	4	4	4	4	4	4	4	4	4	4	429	35	4	4	5	4	4	4	5	5	16	3	2	2	3	2	2	2	14	3	3	3	2	3	80	4	5	4	5
536	1	3	1	1	12	2	3	3	1	38	4	4	4	4	3	4	4	4	4	3	386	30	3	4	3	4	4	4	4	4	33	5	5	5	5	4	5	4	17	3	3	3	5	3	63	3	3	3	5
537	1	4	2	1	80	4	5	5	3	29	4	2	4	2	3	3	2	3	3	3	319	35	4	4	4	5	4	4	5	5	22	2	4	4	2	4	2	4	16	2	4	2	4	4	44	3	3	3	3
538	2	2	1	2	6	3	2	2	1	29	3	3	3	3	3	2	3	3	3	3	436	34	3	3	5	4	5	4	5	5	33	5	5	5	4	4	5	5	20	4	4	4	4	4	68	5	3	4	4
539	2	3	2	1	60	5	5	3	3	23	1	1	4	4	1	3	1	1	4	3	361	23	4	5	3	1	2	3	4	1	21	4	3	5	2	1	2	4	18	4	4	1	5	4	57	2	4	4	5
540	1	1	2	1	6	2	2	3	1	22	1	1	4	4	4	1	2	1	2	2	287	23	3	3	2	4	3	2	4	2	20	2	4	3	3	3	4	1	10	3	1	1	2	3	36	1	2	1	1
541	1	3	1	2	0	1	1	1	1	40	4	4	4	4	4	4	4	4	4	4	489	17	2	2	2	2	2	2	3	2	31	4	5	5	4	4	5	4	22	4	5	4	5	4	78	4	5	4	5
542	1	3	2	1	0	3	1	3	1	18	1	3	1	2	1	2	1	2	3	2	267	15	2	3	1	1	1	3	3	1	16	1	3	3	3	1	3	2	8	1	3	2	1	1	36	1	1	3	2
543	2	3	2	2	36	4	4	3	2	36	4	3	3	4	3	4	4	4	4	3	379	33	5	4	5	3	3	5	5	3	29	5	4	5	3	5	3	4	13	2	3	2	3	3	44	3	3	3	3
544	2	2	2	1	27	3	4	3	2	35	4	3	3	3	4	4	4	3	3	4	457	19	2	2	3	2	3	2	2	3	19	3	3	3	2	3	3	2	23	5	4	4	5	5	79	5	5	5	5
545	1	4	1	2	100	5	5	5	3	40	4	4	4	4	4	4	4	4	4	4	427	37	4	5	5	5	4	4	5	5	31	5	5	5	4	4	4	4	12	2	2	3	3	2	42	2	2	3	2
546	2	4	2	2	64	4	5	4	3	25	2	3	2	3	2	3	2	2	3	3	475	37	4	5	4	4	5	5	5	5	31	5	5	4	5	4	4	4	23	4	5	5	5	4	78	4	4	5	5
547	2	1	2	1	0	1	1	2	1	13	2	1	1	1	1	1	2	1	2	1	178	10	1	2	1	1	2	1	1	1	12	2	2	2	2	1	2	1	7	1	2	1	2	1	27	2	1	2	1
548	1	2	2	2	0	2	1	1	1	19	1	3	2	2	3	1	1	3	1	2	228	18	3	2	3	2	2	3	1	2	21	1	1	1	5	4	4	5	8	3	1	2	1	1	32	3	2	2	1
549	1	3	1	1	75	5	4	5	3	40	4	4	4	4	4	4	4	4	4	4	479	37	5	5	4	5	4	5	4	5	32	5	5	5	4	5	4	4	22	5	4	4	4	5	80	5	4	5	4
550	1	4	1	1	36	4	4	3	2	10	1	1	1	1	1	1	1	1	1	1	443	19	2	2	3	2	3	2	2	3	30	4	4	4	5	5	4	4	24	5	5	4	5	5	75	4	4	4	4
551	1	4	1	1	100	5	5	5	3	40	4	4	4	4	4	4	4	4	4	4	481	37	5	4	4	5	5	5	4	5	16	3	2	3	2	2	2	2	22	5	4	5	4	4	78	5	5	5	4
552	1	3	2	1	75	5	4	5	3	35	3	4	4	4	4	3	3	3	3	4	434	32	5	4	5	4	3	3	4	4	29	4	5	3	5	5	3	4	20	4	4	4	4	4	69	4	4	3	4
553	2	1	2	2	48	4	4	4	3	24	2	2	2	2	3	2	3	3	3	2	451	21	3	2	2	3	3	3	3	2	26	3	4	4	3	4	3	5	19	3	4	5	3	4	69	4	4	3	5
554	2	1	2	2	12	4	4	1	1	35	4	3	4	4	3	4	3	3	3	4	439	31	4	5	4	4	4	3	3	4	20	3	3	2	3	3	3	3	21	4	4	3	5	5	70	5	3	4	5
555	1	1	2	1	48	4	4	4	3	20	2	2	2	2	2	2	2	2	2	2	436	36	4	4	5	4	4	5	5	5	17	3	3	2	2	2	2	3	21	5	4	4	4	4	75	4	5	4	5
556	2	1	2	2	0	2	1	2	1	17	2	1	2	2	1	2	2	2	1	2	187	11	1	1	1	1	2	2	2	1	12	2	1	2	2	2	1	2	7	1	2	1	2	1	32	1	1	1	4
557	1	4	1	1	100	5	5	5	3	40	4	4	4	4	4	4	4	4	4	4	489	37	4	5	4	5	5	5	4	5	17	2	3	2	3	2	3	2	22	4	4	5	5	4	77	5	5	5	4
558	2	2	1	2	2	2	2	1	1	21	2	2	3	1	3	2	1	3	2	2	347	35	5	5	4	4	4	4	5	4	21	2	2	4	3	3	3	4	15	3	3	3	3	3	50	2	4	4	4
559	2	1	2	1	27	3	4	3	2	38	4	4	4	4	4	4	4	4	3	3	442	38	4	5	5	5	5	5	4	5	20	3	3	3	3	3	2	3	20	5	3	4	4	4	66	3	4	3	4
560	1	3	1	2	12	3	3	2	1	29	3	2	4	2	3	2	4	4	3	2	350	24	2	4	3	2	4	2	3	4	22	3	4	3	2	4	2	4	22	4	5	4	5	4	56	2	4	3	3
561	2	1	2	1	36	3	5	3	2	30	3	3	3	3	3	3	3	3	3	3	415	29	4	4	3	4	3	3	4	4	25	3	3	4	4	4	4	3	18	3	4	4	3	4	51	3	3	3	3
562	2	2	1	1	4	2	2	2	1	24	4	2	3	2	3	2	2	2	2	2	381	23	3	3	3	3	3	2	3	3	23	4	4	2	3	2	4	4	18	4	3	3	4	4	53	4	4	2	2
563	1	4	2	2	1	1	2	1	1	23	2	3	1	1	2	3	3	3	3	2	274	16	3	1	2	1	2	2	3	2	12	2	1	3	1	1	2	2	10	1	3	3	2	1	43	3	2	3	1
564	2	3	2	2	0	1	1	2	1	17	1	1	3	3	1	1	2	2	1	2	257	17	3	1	3	2	1	3	3	1	9	2	1	1	1	1	1	2	9	1	3	1	3	1	38	3	2	3	2
565	2	1	1	1	36	3	5	3	2	35	3	3	4	3	4	4	4	3	4	3	362	24	3	3	3	3	3	3	3	3	23	3	3	3	3	3	4	4	17	3	4	3	3	4	51	3	3	3	3
566	2	2	2	1	64	4	5	4	3	40	4	4	4	4	4	4	4	4	4	4	352	36	5	4	5	4	4	5	4	5	31	5	4	4	5	4	5	4	23	4	5	4	5	5	41	2	2	3	2
567	2	1	2	2	48	4	4	4	3	26	3	2	3	3	3	2	2	3	2	3	450	32	4	3	5	5	3	3	5	4	30	5	5	5	4	3	4	4	21	4	4	5	4	4	77	4	4	5	4
568	2	1	2	2	36	3	5	3	2	32	3	4	3	3	3	3	4	3	3	3	385	27	3	3	3	3	4	4	4	3	26	4	4	4	4	4	3	3	16	3	3	3	3	4	51	3	3	3	3
569	2	2	2	2	30	5	3	3	2	39	4	4	4	4	4	3	4	4	4	4	458	32	3	5	3	3	5	5	5	3	34	5	5	5	4	5	5	5	13	2	3	2	3	3	72	5	4	3	4
570	2	1	2	2	32	4	3	4	2	40	4	4	4	4	4	4	4	4	4	4	448	34	5	4	4	4	4	5	4	4	31	5	4	4	5	4	4	5	22	5	4	5	4	4	43	3	3	3	2
571	2	4	2	1	4	1	3	2	1	23	2	3	2	2	2	2	3	3	2	2	376	24	3	3	3	2	4	4	2	3	21	2	3	3	3	4	2	4	16	2	3	3	4	4	48	2	3	3	3
572	2	2	2	2	6	2	2	3	1	28	2	3	3	4	4	2	2	3	2	3	350	22	2	3	3	3	2	3	3	3	29	4	4	4	4	4	5	4	18	4	3	4	3	4	46	2	3	3	3
[truncated: 52 more columns]
